# Supplementary material for: Deaminative cross-coupling of amines by boryl radical β-scission
Source: Nature. 2025 Oct 15;647(8091):913–20. doi: 10.1038/s41586-025-09725-1 (PMC12657212; doi:10.1038/s41586-025-09725-1)
Supplement: Supplementary file 2 — Cartesian coordinates. [file 41586_2025_9725_MOESM2_ESM.zip]

Archive with 66 entries (59 files):
- Revisions-SupplementaryMaterial/
- Revisions-SupplementaryMaterial/Cartesian Coordinates/
- Revisions-SupplementaryMaterial/Cartesian Coordinates/.DS_Store
- Revisions-SupplementaryMaterial/Cartesian Coordinates/Products-P/
- Revisions-SupplementaryMaterial/Cartesian Coordinates/Products-P/.DS_Store
- Revisions-SupplementaryMaterial/Cartesian Coordinates/Products-P/ByProduct-P2/
- Revisions-SupplementaryMaterial/Cartesian Coordinates/Products-P/ByProduct-P2/P2-E1.xyz
- Revisions-SupplementaryMaterial/Cartesian Coordinates/Products-P/ByProduct-P2/P2-E10-13,E15,E17.xyz
- Revisions-SupplementaryMaterial/Cartesian Coordinates/Products-P/ByProduct-P2/P2-E16.xyz
- Revisions-SupplementaryMaterial/Cartesian Coordinates/Products-P/ByProduct-P2/P2-E2.xyz
- Revisions-SupplementaryMaterial/Cartesian Coordinates/Products-P/ByProduct-P2/P2-E3-Radical.xyz
- Revisions-SupplementaryMaterial/Cartesian Coordinates/Products-P/ByProduct-P2/P2-E3.xyz
- Revisions-SupplementaryMaterial/Cartesian Coordinates/Products-P/ByProduct-P2/P2-E4,E14.xyz
- Revisions-SupplementaryMaterial/Cartesian Coordinates/Products-P/ByProduct-P2/P2-E5.xyz
- Revisions-SupplementaryMaterial/Cartesian Coordinates/Products-P/ByProduct-P2/P2-E6-Radical.xyz
- Revisions-SupplementaryMaterial/Cartesian Coordinates/Products-P/ByProduct-P2/P2-E6.xyz
- Revisions-SupplementaryMaterial/Cartesian Coordinates/Products-P/ByProduct-P2/P2-E7.xyz
- Revisions-SupplementaryMaterial/Cartesian Coordinates/Products-P/ByProduct-P2/P2-E8.xyz
- Revisions-SupplementaryMaterial/Cartesian Coordinates/Products-P/ByProduct-P2/P2-E9.xyz
- Revisions-SupplementaryMaterial/Cartesian Coordinates/Products-P/RadicalProduct-P1/
- Revisions-SupplementaryMaterial/Cartesian Coordinates/Products-P/RadicalProduct-P1/4OMe-P1-E10.xyz
- Revisions-SupplementaryMaterial/Cartesian Coordinates/Products-P/RadicalProduct-P1/P1-E1-10,E16.xyz
- Revisions-SupplementaryMaterial/Cartesian Coordinates/Products-P/RadicalProduct-P1/P1-E11.xyz
- Revisions-SupplementaryMaterial/Cartesian Coordinates/Products-P/RadicalProduct-P1/P1-E12.xyz
- Revisions-SupplementaryMaterial/Cartesian Coordinates/Products-P/RadicalProduct-P1/P1-E13-14.xyz
- Revisions-SupplementaryMaterial/Cartesian Coordinates/Products-P/RadicalProduct-P1/P1-E15.xyz
- Revisions-SupplementaryMaterial/Cartesian Coordinates/Products-P/RadicalProduct-P1/P1-E17.xyz
- Revisions-SupplementaryMaterial/Cartesian Coordinates/Products-P/RadicalProduct-P1/P1-E3-E6-Cation.xyz
- Revisions-SupplementaryMaterial/Cartesian Coordinates/Radical-R/
- Revisions-SupplementaryMaterial/Cartesian Coordinates/Radical-R/4OMe-R-E10.xyz
- Revisions-SupplementaryMaterial/Cartesian Coordinates/Radical-R/R-E1.xyz
- Revisions-SupplementaryMaterial/Cartesian Coordinates/Radical-R/R-E10.xyz
- Revisions-SupplementaryMaterial/Cartesian Coordinates/Radical-R/R-E11.xyz
- Revisions-SupplementaryMaterial/Cartesian Coordinates/Radical-R/R-E12.xyz
- Revisions-SupplementaryMaterial/Cartesian Coordinates/Radical-R/R-E13.xyz
- Revisions-SupplementaryMaterial/Cartesian Coordinates/Radical-R/R-E14.xyz
- Revisions-SupplementaryMaterial/Cartesian Coordinates/Radical-R/R-E15.xyz
- Revisions-SupplementaryMaterial/Cartesian Coordinates/Radical-R/R-E16.xyz
- Revisions-SupplementaryMaterial/Cartesian Coordinates/Radical-R/R-E16_rotatedconformer.xyz
- Revisions-SupplementaryMaterial/Cartesian Coordinates/Radical-R/R-E17.xyz
- Revisions-SupplementaryMaterial/Cartesian Coordinates/Radical-R/R-E2.xyz
- Revisions-SupplementaryMaterial/Cartesian Coordinates/Radical-R/R-E3.xyz
- Revisions-SupplementaryMaterial/Cartesian Coordinates/Radical-R/R-E4.xyz
- Revisions-SupplementaryMaterial/Cartesian Coordinates/Radical-R/R-E5.xyz
- Revisions-SupplementaryMaterial/Cartesian Coordinates/Radical-R/R-E6.xyz
- Revisions-SupplementaryMaterial/Cartesian Coordinates/Radical-R/R-E7.xyz
- Revisions-SupplementaryMaterial/Cartesian Coordinates/Radical-R/R-E8.xyz
- Revisions-SupplementaryMaterial/Cartesian Coordinates/Radical-R/R-E9.xyz
- Revisions-SupplementaryMaterial/Cartesian Coordinates/TransitionsState-TS/
- Revisions-SupplementaryMaterial/Cartesian Coordinates/TransitionsState-TS/4OMe-TS-E10.xyz
- Revisions-SupplementaryMaterial/Cartesian Coordinates/TransitionsState-TS/TS-E1.xyz
- Revisions-SupplementaryMaterial/Cartesian Coordinates/TransitionsState-TS/TS-E10.xyz
- Revisions-SupplementaryMaterial/Cartesian Coordinates/TransitionsState-TS/TS-E11.xyz
- Revisions-SupplementaryMaterial/Cartesian Coordinates/TransitionsState-TS/TS-E12.xyz
- Revisions-SupplementaryMaterial/Cartesian Coordinates/TransitionsState-TS/TS-E13.xyz
- Revisions-SupplementaryMaterial/Cartesian Coordinates/TransitionsState-TS/TS-E14.xyz
- Revisions-SupplementaryMaterial/Cartesian Coordinates/TransitionsState-TS/TS-E15.xyz
- Revisions-SupplementaryMaterial/Cartesian Coordinates/TransitionsState-TS/TS-E16.xyz
- Revisions-SupplementaryMaterial/Cartesian Coordinates/TransitionsState-TS/TS-E16_rotatedconformer.xyz
- Revisions-SupplementaryMaterial/Cartesian Coordinates/TransitionsState-TS/TS-E17.xyz
- Revisions-SupplementaryMaterial/Cartesian Coordinates/TransitionsState-TS/TS-E4.xyz
- Revisions-SupplementaryMaterial/Cartesian Coordinates/TransitionsState-TS/TS-E5.xyz
- Revisions-SupplementaryMaterial/Cartesian Coordinates/TransitionsState-TS/TS-E7.xyz
- Revisions-SupplementaryMaterial/Cartesian Coordinates/TransitionsState-TS/TS-E8.xyz
- Revisions-SupplementaryMaterial/Cartesian Coordinates/TransitionsState-TS/TS-E9.xyz
- Revisions-SupplementaryMaterial/Thermo.xlsx
