# Supplementary material for: Deaminative cross-coupling of amines by boryl radical β-scission
Source: Nature. 2025 Oct 15;647(8091):913–20. doi: 10.1038/s41586-025-09725-1 (PMC12657212; doi:10.1038/s41586-025-09725-1)
Supplement: Supplementary file 2 — Cartesian coordinates. [file 41586_2025_9725_MOESM2_ESM.zip › Revisions-SupplementaryMaterial/Cartesian Coordinates/Products-P/ByProduct-P2/P2-E1.xyz]

6
Coordinates from ORCA-job NH2CH2
  H   -0.11927113869696     -1.44464309459893      0.80776213775699
  N   0.01959964863434     -0.96643898481568     -0.08755495467271
  H   -0.33304557210640      0.65117286524504     -1.30053206524291
  H   -1.12078408683393      0.65952252755063      0.43045810967775
  H   0.60166052868725     -1.45229442698935     -0.77653213277587
  C   -0.50333142968430      0.16943715360830     -0.33094849474326
