# Supplementary material for: Deaminative cross-coupling of amines by boryl radical β-scission
Source: Nature. 2025 Oct 15;647(8091):913–20. doi: 10.1038/s41586-025-09725-1 (PMC12657212; doi:10.1038/s41586-025-09725-1)
Supplement: Supplementary file 2 — Cartesian coordinates. [file 41586_2025_9725_MOESM2_ESM.zip › Revisions-SupplementaryMaterial/Cartesian Coordinates/Products-P/ByProduct-P2/P2-E10-13,E15,E17.xyz]

12
Coordinates from ORCA-job NMe2BH2
  H   2.08424101481220     -1.05805815703124      0.00003238306602
  H   2.08510553618318      1.05634450624704      0.00003853971321
  B   1.49466556555761     -0.00061560128703      0.00002580033324
  N   0.10153884356216     -0.00004711956432      0.00000736390523
  C   -0.69188798381698      1.21300902529907     -0.00001866200393
  H   -0.03616008302701      2.09214745338355      0.00004492377480
  H   -1.34297138025398      1.26179906289859     -0.89047283529479
  H   -1.34308822654143      1.26175650297546      0.89035188839907
  C   -0.69287809783224     -1.21245453130802     -0.00002748711694
  H   -0.03786794339792     -2.09212800853290      0.00003814280042
  H   -1.34412443707052     -1.26067304707104      0.89033831435075
  H   -1.34399574577507     -1.26071129310916     -0.89048590052709
