# Supplementary material for: Deaminative cross-coupling of amines by boryl radical β-scission
Source: Nature. 2025 Oct 15;647(8091):913–20. doi: 10.1038/s41586-025-09725-1 (PMC12657212; doi:10.1038/s41586-025-09725-1)
Supplement: Supplementary file 2 — Cartesian coordinates. [file 41586_2025_9725_MOESM2_ESM.zip › Revisions-SupplementaryMaterial/Cartesian Coordinates/Products-P/ByProduct-P2/P2-E16.xyz]

16
Coordinates from ORCA-job NPentBH2
  H   2.80764872193678      1.05307564518918     -0.10474315959088
  H   2.80776146055672     -1.05324125165079      0.10151013475911
  B   2.21778032018037     -0.00005415092624     -0.00096938480278
  C   -0.01431502203032      1.19643550227811     -0.13578327152787
  C   -0.01436415253198     -1.19602847896493      0.13802085569444
  C   -1.42030063265564      0.72681825371340      0.23609347703712
  H   0.00702497064545      1.56191740177429     -1.17754597288746
  H   0.35280553222930      2.01116864178303      0.50501408359070
  C   -1.41944188285660     -0.72723654938920     -0.23791430719043
  H   0.00451415925481     -1.55887565991546      1.18079575180307
  H   0.35441594001561     -2.01226946213960     -0.49985774178850
  H   -1.55945774415090      0.76724636371325      1.32915753564636
  H   -2.20922401732635      1.34027707326353     -0.22219185424530
  H   -2.20944316894080     -1.34091067690825      0.21822399675980
  H   -1.55535729102121     -0.76783972082519     -1.33138466124156
  N   0.82772706239476      0.00006326830487      0.00051834418417
