# Supplementary material for: Deaminative cross-coupling of amines by boryl radical β-scission
Source: Nature. 2025 Oct 15;647(8091):913–20. doi: 10.1038/s41586-025-09725-1 (PMC12657212; doi:10.1038/s41586-025-09725-1)
Supplement: Supplementary file 2 — Cartesian coordinates. [file 41586_2025_9725_MOESM2_ESM.zip › Revisions-SupplementaryMaterial/Cartesian Coordinates/Products-P/ByProduct-P2/P2-E2.xyz]

5
Coordinates from ORCA-job NH2NH
  H   -0.58245379216273     -1.58839447517897      0.00000092581646
  H   -2.11355154501708     -0.69883381474722      0.00000318199822
  H   0.49879178835658      0.32400958698566      0.00000220674738
  N   -1.07786550581581     -0.67594205542264     -0.00000513048383
  N   -0.53515877536096      0.41372363836317     -0.00000118407823
