# Supplementary material for: Deaminative cross-coupling of amines by boryl radical β-scission
Source: Nature. 2025 Oct 15;647(8091):913–20. doi: 10.1038/s41586-025-09725-1 (PMC12657212; doi:10.1038/s41586-025-09725-1)
Supplement: Supplementary file 2 — Cartesian coordinates. [file 41586_2025_9725_MOESM2_ESM.zip › Revisions-SupplementaryMaterial/Cartesian Coordinates/Products-P/ByProduct-P2/P2-E3-Radical.xyz]

4
Coordinates from ORCA-job NH2O-R
  H   -0.08422983984402     -1.52647278620227      0.83420064840681
  N   0.14526839916928     -1.03796508154279     -0.03383371619159
  H   0.58550048635769     -1.57422382867826     -0.78446435244365
  O   -0.37139968568295      0.08536244642332     -0.28050816977157
