# Supplementary material for: Deaminative cross-coupling of amines by boryl radical β-scission
Source: Nature. 2025 Oct 15;647(8091):913–20. doi: 10.1038/s41586-025-09725-1 (PMC12657212; doi:10.1038/s41586-025-09725-1)
Supplement: Supplementary file 2 — Cartesian coordinates. [file 41586_2025_9725_MOESM2_ESM.zip › Revisions-SupplementaryMaterial/Cartesian Coordinates/Products-P/ByProduct-P2/P2-E3.xyz]

4
Coordinates from ORCA-job NH2O
  H   -0.08723605356203     -1.50331556533406      0.86667282034318
  N   0.07694966008301     -1.03515889839456     -0.06211455403485
  H   0.60971344807709     -1.55247218845943     -0.80863462350244
  O   -0.32428769459808      0.03764740218805     -0.26052923280590
