# Supplementary material for: Deaminative cross-coupling of amines by boryl radical β-scission
Source: Nature. 2025 Oct 15;647(8091):913–20. doi: 10.1038/s41586-025-09725-1 (PMC12657212; doi:10.1038/s41586-025-09725-1)
Supplement: Supplementary file 2 — Cartesian coordinates. [file 41586_2025_9725_MOESM2_ESM.zip › Revisions-SupplementaryMaterial/Cartesian Coordinates/Products-P/ByProduct-P2/P2-E4,E14.xyz]

6
Coordinates from ORCA-job NH2BH2
  H   0.17450211270828     -0.96760496358285      0.00000001640325
  H   -1.29166210824956     -0.12167126806308      0.00000001996641
  H   -0.20769323492086      2.17836441049848      0.00000002780166
  H   1.62340811577288      1.12175224742459      0.00000003066998
  B   0.41320552048915      1.13942601773202     -0.00000006904892
  N   -0.28168211579990     -0.06469626400916     -0.00000002579238
