# Supplementary material for: Deaminative cross-coupling of amines by boryl radical β-scission
Source: Nature. 2025 Oct 15;647(8091):913–20. doi: 10.1038/s41586-025-09725-1 (PMC12657212; doi:10.1038/s41586-025-09725-1)
Supplement: Supplementary file 2 — Cartesian coordinates. [file 41586_2025_9725_MOESM2_ESM.zip › Revisions-SupplementaryMaterial/Cartesian Coordinates/Products-P/ByProduct-P2/P2-E5.xyz]

6
Coordinates from ORCA-job CH2CH2
  C   -0.56500631459942     -0.81326519944453      0.00000002725249
  H   -0.04568179774853     -1.77647947473226     -0.00000000429681
  H   -1.65880374009481     -0.84569283817916      0.00000000162074
  C   0.09975107968479      0.33854801977021     -0.00000007824607
  H   -0.41957342819190      1.30176228965596      0.00000002387406
  H   1.19354851094987      0.37097566292977      0.00000002979558
