# Supplementary material for: Deaminative cross-coupling of amines by boryl radical β-scission
Source: Nature. 2025 Oct 15;647(8091):913–20. doi: 10.1038/s41586-025-09725-1 (PMC12657212; doi:10.1038/s41586-025-09725-1)
Supplement: Supplementary file 2 — Cartesian coordinates. [file 41586_2025_9725_MOESM2_ESM.zip › Revisions-SupplementaryMaterial/Cartesian Coordinates/Products-P/ByProduct-P2/P2-E6-Radical.xyz]

4
Coordinates from ORCA-job NH2S-R
  H   -0.03701456215359     -1.53775020512016      0.83858437732054
  N   0.08201141904828     -1.07968987268041     -0.05848864315797
  H   0.62121896032916     -1.58357670754069     -0.75423403494212
  S   -0.56420481722386      0.39030220534126     -0.36820559922045
