# Supplementary material for: Deaminative cross-coupling of amines by boryl radical β-scission
Source: Nature. 2025 Oct 15;647(8091):913–20. doi: 10.1038/s41586-025-09725-1 (PMC12657212; doi:10.1038/s41586-025-09725-1)
Supplement: Supplementary file 2 — Cartesian coordinates. [file 41586_2025_9725_MOESM2_ESM.zip › Revisions-SupplementaryMaterial/Cartesian Coordinates/Products-P/ByProduct-P2/P2-E6.xyz]

4
Coordinates from ORCA-job NH2S
  H   -0.05024754468470     -1.52777449969917      0.84522561079607
  N   0.06889640306474     -1.05239705443686     -0.06474608890148
  H   0.61960218449218     -1.57323317305538     -0.76732433974767
  S   -0.53624004287222      0.34269014719142     -0.35549908214692
