# Supplementary material for: Deaminative cross-coupling of amines by boryl radical β-scission
Source: Nature. 2025 Oct 15;647(8091):913–20. doi: 10.1038/s41586-025-09725-1 (PMC12657212; doi:10.1038/s41586-025-09725-1)
Supplement: Supplementary file 2 — Cartesian coordinates. [file 41586_2025_9725_MOESM2_ESM.zip › Revisions-SupplementaryMaterial/Cartesian Coordinates/Products-P/ByProduct-P2/P2-E7.xyz]

12
Coordinates from ORCA-job CMe2CH2
  H   2.03506413321861     -0.93398722974660      0.00005200755668
  H   2.03582871649305      0.93231235990570      0.00005756878458
  C   -0.67326960091280      1.27483674492665     -0.00002386666000
  H   -0.02919490186276      2.16514460837984      0.00001425477316
  H   -1.33010656804121      1.32458638522704     -0.88441432078467
  H   -1.33018774850287      1.32456817185395      0.88430707329898
  C   -0.67431001460532     -1.27429725478626     -0.00003207222160
  H   -0.03096086893866     -2.16512969850650      0.00000410651226
  H   -1.33127186892436     -1.32349712041950      0.88429630486516
  H   -1.33118472695626     -1.32350736785367     -0.88442487867552
  C   0.12786071052780     -0.00005743364464     -0.00000143425097
  C   1.46430979850478     -0.00060337533600      0.00003770680194
