# Supplementary material for: Deaminative cross-coupling of amines by boryl radical β-scission
Source: Nature. 2025 Oct 15;647(8091):913–20. doi: 10.1038/s41586-025-09725-1 (PMC12657212; doi:10.1038/s41586-025-09725-1)
Supplement: Supplementary file 2 — Cartesian coordinates. [file 41586_2025_9725_MOESM2_ESM.zip › Revisions-SupplementaryMaterial/Cartesian Coordinates/Products-P/ByProduct-P2/P2-E8.xyz]

16
Coordinates from ORCA-job PentCH2
  C   0.70461927061233     -0.57679724960270      0.11643103149941
  H   1.31365971518733     -0.55573947732572     -0.79217011760419
  H   1.22119685727893     -0.41246227672412      1.06670885522364
  C   -0.61001214771305     -0.79315384646230      0.06789078264776
  C   -1.55188504500427     -0.81775583173995      1.26146678848579
  C   -1.42272478966019     -1.05623075509447     -1.18972576326981
  C   -2.85966371251043     -1.40250263094915      0.71139374720832
  H   -1.71889740641662      0.21659065520422      1.61039262659082
  H   -1.13955440072044     -1.37919855017949      2.11334266083246
  C   -2.88405276824615     -0.91794762524688     -0.74265966525096
  H   -1.23081561342524     -2.08764684669367     -1.53465885534010
  H   -1.14735327706587     -0.38667359479493     -2.01846440869618
  H   -2.81752411544975     -2.50496720421061      0.73415560174415
  H   -3.74703475605409     -1.09935623492864      1.28693987005337
  H   -3.58735873898049     -1.47790274898064     -1.37698818022959
  H   -3.18823664183197      0.14229115772909     -0.77608163389488
