# Supplementary material for: Deaminative cross-coupling of amines by boryl radical β-scission
Source: Nature. 2025 Oct 15;647(8091):913–20. doi: 10.1038/s41586-025-09725-1 (PMC12657212; doi:10.1038/s41586-025-09725-1)
Supplement: Supplementary file 2 — Cartesian coordinates. [file 41586_2025_9725_MOESM2_ESM.zip › Revisions-SupplementaryMaterial/Cartesian Coordinates/Products-P/ByProduct-P2/P2-E9.xyz]

8
Coordinates from ORCA-job NMeBH2
  H   2.10889627455937     -1.05492072092969     -0.00009920083897
  H   2.12203039472426      1.06195624932193     -0.00004324502272
  B   1.44229932508890     -0.00173039772836      0.00021972306014
  N   0.08258296524568     -0.02942856966100      0.00006574871865
  C   -0.66140513928489      1.18245056119698     -0.00001370013333
  H   -0.05260976787392      2.12731603858847      0.00006904682181
  H   -1.34507072738304      1.27035551334823     -0.87944088377697
  H   -1.34528003507635      1.27033699586345      0.87925190117139
