# Supplementary material for: Deaminative cross-coupling of amines by boryl radical β-scission
Source: Nature. 2025 Oct 15;647(8091):913–20. doi: 10.1038/s41586-025-09725-1 (PMC12657212; doi:10.1038/s41586-025-09725-1)
Supplement: Supplementary file 2 — Cartesian coordinates. [file 41586_2025_9725_MOESM2_ESM.zip › Revisions-SupplementaryMaterial/Cartesian Coordinates/Products-P/RadicalProduct-P1/4OMe-P1-E10.xyz]

21
Coordinates from ORCA-job 4OMe-PhCHMe
  C   -0.15715662916303     -2.68064024764204     -0.00143502065597
  C   1.24371395311444     -2.60704546904778      0.00599156202639
  C   1.87177623003717     -1.36875089153514      0.00763011332516
  C   1.14381171285365     -0.15097867977466      0.00217875304727
  C   -0.27718646792956     -0.26163449871071     -0.00496588676506
  C   -0.90604298259144     -1.49044260886962     -0.00670596726822
  H   1.85324118305906     -3.51189511988093      0.01067155602473
  H   2.96484132239698     -1.32847262294038      0.01339552786996
  H   -0.88900437747616      0.64364778634386     -0.00928363286393
  H   -1.99534540912529     -1.56956921254839     -0.01230831264895
  C   1.81352360305487      1.09808705348524      0.00387356412751
  H   2.90778553862145      1.08023186965068      0.00954201372158
  C   1.12255930485956      2.42176848000681     -0.00153770493678
  H   0.46853190123562      2.55123102269705      0.87988946165398
  H   1.84372001491264      3.25022017008381      0.00065147927601
  H   0.47708292998685      2.54843909597154     -0.88964480757894
  O   -0.86504473546549     -3.83205043789239     -0.00364094593574
  C   -0.17555380889807     -5.05210987522423     -0.00374045926394
  H   0.45156131833016     -5.17002606703377      0.89760492952034
  H   -0.93481478550799     -5.84393560351483     -0.01115855721345
  H   0.46258656369457     -5.16343713362411     -0.89810698546197
