# Supplementary material for: Deaminative cross-coupling of amines by boryl radical β-scission
Source: Nature. 2025 Oct 15;647(8091):913–20. doi: 10.1038/s41586-025-09725-1 (PMC12657212; doi:10.1038/s41586-025-09725-1)
Supplement: Supplementary file 2 — Cartesian coordinates. [file 41586_2025_9725_MOESM2_ESM.zip › Revisions-SupplementaryMaterial/Cartesian Coordinates/Products-P/RadicalProduct-P1/P1-E1-10,E16.xyz]

17
Coordinates from ORCA-job PhCHMe
  C   -1.86242962907881     -0.23069425312698      0.13613865972871
  C   -0.47643947149903     -0.26234258737038     -0.04892180893362
  C   0.23769231388140      0.91164867369181     -0.24299315544803
  C   -0.41671627645380      2.17421566652995     -0.25928599385176
  C   -1.82660672094221      2.17778218405826     -0.06860137978854
  C   -2.53036168850068      1.00013929950108      0.12449342601812
  H   -2.41922025326444     -1.15835629834432      0.28837207574283
  H   0.05118773192739     -1.21979653822117     -0.04096993033554
  H   1.31992740623336      0.86286706723892     -0.38560677040456
  H   -2.35625376770187      3.13489831960852     -0.07647491402970
  H   -3.61349640316950      1.03346894362625      0.26846544118359
  C   0.28442030011272      3.39198516847436     -0.45601722825022
  H   -0.30577917041607      4.31370956125708     -0.45497216875111
  C   1.75910392066604      3.49089913555938     -0.66386689222574
  H   2.07760199108043      4.53460803758335     -0.78683902222626
  H   2.32428298805005      3.06918018049895      0.18654616074712
  H   2.08610217907502      2.93597081943492     -1.56155142917530
