# Supplementary material for: Deaminative cross-coupling of amines by boryl radical β-scission
Source: Nature. 2025 Oct 15;647(8091):913–20. doi: 10.1038/s41586-025-09725-1 (PMC12657212; doi:10.1038/s41586-025-09725-1)
Supplement: Supplementary file 2 — Cartesian coordinates. [file 41586_2025_9725_MOESM2_ESM.zip › Revisions-SupplementaryMaterial/Cartesian Coordinates/Products-P/RadicalProduct-P1/P1-E11.xyz]

19
Coordinates from ORCA-job PhCCCHMe
  H   -1.57633825091752     -1.24489424414995      0.95112568798958
  C   -1.18330168782077     -1.64865867754710      0.01123994234164
  C   -1.03403007414481     -3.13183124792096     -0.11649862096797
  C   -0.85908020888080     -0.76003865629408     -0.97760299305713
  C   -0.56296041908486      0.03646414685430     -1.87630981898591
  C   -0.23782571884348      0.95124596247215     -2.91363433588461
  C   -0.41405480361190      2.33874496411725     -2.73020912142355
  C   -0.09509454578924      3.22884223917548     -3.74870303132007
  C   0.40399398648903      2.75944765486424     -4.96544946372542
  C   0.58319269324219      1.38818992119911     -5.15873877473733
  C   0.26752067918140      0.48931870847768     -4.14691574210171
  H   -0.62951984888089     -3.41345885086216     -1.09811996978308
  H   -2.00449770094852     -3.63998773068268      0.01458899091033
  H   -0.36126565753942     -3.53059644712276      0.66157491791840
  H   -0.80457336097714      2.70249471323717     -1.77728952711933
  H   -0.23669246987623      4.30126714122354     -3.59317533054884
  H   0.65351863422961      3.46282321718049     -5.76359578508050
  H   0.97359501704239      1.01655529770202     -6.10943989743170
  H   0.40649373713095     -0.58387811192373     -4.29473712699275
