# Supplementary material for: Deaminative cross-coupling of amines by boryl radical β-scission
Source: Nature. 2025 Oct 15;647(8091):913–20. doi: 10.1038/s41586-025-09725-1 (PMC12657212; doi:10.1038/s41586-025-09725-1)
Supplement: Supplementary file 2 — Cartesian coordinates. [file 41586_2025_9725_MOESM2_ESM.zip › Revisions-SupplementaryMaterial/Cartesian Coordinates/Products-P/RadicalProduct-P1/P1-E12.xyz]

21
Coordinates from ORCA-job PhCHCHCHMe
  C   2.87874897963819     -0.01997309938226      0.40729684432153
  C   2.37865877550568     -0.07675389143679      1.81315261549287
  C   3.30198319147605     -1.10395608647792     -0.31816675682009
  C   3.77119625462355     -1.03366206552197     -1.64382814463055
  C   4.22854706602161     -2.13450765387579     -2.45723180428724
  C   4.66968342114504     -1.88295585727341     -3.77647308538100
  C   5.11827795596181     -2.90954510606048     -4.59773457150479
  C   5.14192308535839     -4.22515481507008     -4.12989234362871
  C   4.71059399098932     -4.49735682980306     -2.82874301813690
  C   4.26150638628261     -3.47379828072571     -2.00452063174878
  H   2.90599758747138      0.96636889582012     -0.07310212096952
  H   2.38813510046370     -1.10331903918709      2.20794909670915
  H   1.34679623611951      0.30656583168645      1.88688070140642
  H   2.99199877549428      0.55078124435391      2.48182961216370
  H   3.26944500576081     -2.08394570983612      0.17326062422288
  H   3.79439312472984     -0.04359682809786     -2.11291687891955
  H   4.65450456377422     -0.85536069134375     -4.15110272908518
  H   5.45338611687407     -2.68379967175442     -5.61337919840911
  H   5.49429222780450     -5.03416103753929     -4.77424967569977
  H   4.72532323551057     -5.52389541892513     -2.45333797917559
  H   3.92983891899477     -3.71449388954929     -0.99208055591973
