# Supplementary material for: Deaminative cross-coupling of amines by boryl radical β-scission
Source: Nature. 2025 Oct 15;647(8091):913–20. doi: 10.1038/s41586-025-09725-1 (PMC12657212; doi:10.1038/s41586-025-09725-1)
Supplement: Supplementary file 2 — Cartesian coordinates. [file 41586_2025_9725_MOESM2_ESM.zip › Revisions-SupplementaryMaterial/Cartesian Coordinates/Products-P/RadicalProduct-P1/P1-E13-14.xyz]

23
Coordinates from ORCA-job PhCH2CH2CHMe-3
  C   2.68046794670114      0.02017662409729      0.39950662951997
  C   3.55840198947523      1.14266372568488      0.83306030451461
  C   3.24424265565801     -1.25119385172001     -0.14680825621046
  C   3.76423455133378     -1.11151591537795     -1.58733821000283
  C   4.37338481631374     -2.35288844984548     -2.20851156275667
  C   4.91851901717284     -2.26850114328435     -3.49839227888845
  C   5.48578991057253     -3.37771879474012     -4.11689639253257
  C   5.52209844857284     -4.60625057913392     -3.45484340232158
  C   4.98599801272483     -4.70588350945105     -2.17490429454349
  C   4.41700192883802     -3.58935474513085     -1.55801019936125
  H   1.60893161529764      0.21225700389413      0.27540953110532
  H   4.47841417535458      0.77360631008076      1.31694312711972
  H   3.04694698368311      1.81492240146223      1.53898087170220
  H   3.88524056615726      1.77483031737708     -0.01804603199106
  H   4.07673086609776     -1.59270041524967      0.49673974722604
  H   2.47646410106505     -2.04211305255736     -0.11507080181303
  H   4.51662990316961     -0.30463838157219     -1.62012944044516
  H   2.93690773817250     -0.76691799761642     -2.23203006307997
  H   4.89561775428476     -1.30935247984878     -4.02550450958640
  H   5.90375475092930     -3.28445797264227     -5.12273365664208
  H   5.96743379334055     -5.48003600348741     -3.93700467825596
  H   5.00822899800375     -5.66171655014827     -1.64482772230173
  H   4.00369417708110     -3.69508948079023     -0.55264857045513
