# Supplementary material for: Deaminative cross-coupling of amines by boryl radical β-scission
Source: Nature. 2025 Oct 15;647(8091):913–20. doi: 10.1038/s41586-025-09725-1 (PMC12657212; doi:10.1038/s41586-025-09725-1)
Supplement: Supplementary file 2 — Cartesian coordinates. [file 41586_2025_9725_MOESM2_ESM.zip › Revisions-SupplementaryMaterial/Cartesian Coordinates/Products-P/RadicalProduct-P1/P1-E15.xyz]

26
Coordinates from ORCA-job PhCH2CH2CHCO2Me
  C   -3.03182877851004      1.57827535579398     -0.92115950123805
  C   -1.77714538003251      0.98741412722202     -1.06391003807560
  C   -0.78410009165797      1.16795118108980     -0.09503351994866
  C   -1.07859627975904      1.95516070622331      1.02445851903101
  C   -2.33130761768831      2.54750437487653      1.17103344279816
  C   -3.31273336355136      2.36015521810788      0.19815961054092
  H   -3.79396511830709      1.42928003104143     -1.69049681266398
  H   -1.56156776408178      0.37810510902993     -1.94727780502655
  H   -0.31036842181433      2.10544683931580      1.78954807825869
  H   -2.54173509167381      3.16223282822087      2.05007459920592
  H   -4.29497758471561      2.82588819009709      0.31102310229551
  C   0.55802621220582      0.48955320701185     -0.21938727502180
  H   0.80693789476548      0.33559085924331     -1.28136408142702
  H   1.34346160307057      1.12907923673176      0.21147006823991
  C   0.58349094933750     -0.87129512011694      0.51920822071706
  H   -0.18041661175952     -1.53430264913803      0.08487569996389
  H   0.30469083612418     -0.68519231329609      1.57006515949489
  C   1.91981735579261     -1.51746369959591      0.48035811135766
  H   2.16076877065522     -2.31578687424877     -0.22610238996779
  C   2.97718520166312     -1.03118930772982      1.35246984861729
  O   4.13305341766965     -1.69714022502154      1.18452696934959
  C   5.21206244982521     -1.27837311763548      2.00073108303548
  H   6.06320415013749     -1.91742648425935      1.73932248773609
  H   5.45972214771117     -0.22257162748257      1.81511568625717
  H   4.96668215450386     -1.39146493759474      3.06723432888159
  O   2.84679515008940     -0.12327045788634      2.14823771758855
