# Supplementary material for: Deaminative cross-coupling of amines by boryl radical β-scission
Source: Nature. 2025 Oct 15;647(8091):913–20. doi: 10.1038/s41586-025-09725-1 (PMC12657212; doi:10.1038/s41586-025-09725-1)
Supplement: Supplementary file 2 — Cartesian coordinates. [file 41586_2025_9725_MOESM2_ESM.zip › Revisions-SupplementaryMaterial/Cartesian Coordinates/Products-P/RadicalProduct-P1/P1-E17.xyz]

17
Coordinates from ORCA-job Cy
  C   -3.19742334530771     -2.02940886076070      0.01080232667639
  C   -1.66945066495838     -1.98378404763639     -0.13257508612522
  C   -1.13297376646982     -0.59425068118053     -0.01146090675582
  C   -1.66803537592485      0.29753537298150      1.06177291064560
  C   -3.19600873679831      0.20736245677752      1.18206293547455
  C   -3.66812213609806     -1.24622401255100      1.23721340158440
  H   -1.22704110174766     -2.61934395349258      0.66671832437221
  H   -1.35358731277570     -2.44387669770277     -1.08259132542859
  H   -3.65802219283055     -1.59252713062438     -0.89274946442108
  H   -3.54118734503094     -3.07506567073219      0.06406372824141
  H   -1.22523541575755      0.00241961064060      2.03920967730240
  H   -1.35130388209854      1.34010383570398      0.89829495043343
  H   -3.53853611718290      0.75968576234344      2.07202195742485
  H   -3.65674494155590      0.70172166630623      0.30869587603553
  H   -3.27342914963318     -1.72566740609579      2.15236546086328
  H   -4.76663320045953     -1.28709430693042      1.31658465691289
  H   -0.19712673537039     -0.33150876704651     -0.51429542323625
