# Supplementary material for: Deaminative cross-coupling of amines by boryl radical β-scission
Source: Nature. 2025 Oct 15;647(8091):913–20. doi: 10.1038/s41586-025-09725-1 (PMC12657212; doi:10.1038/s41586-025-09725-1)
Supplement: Supplementary file 2 — Cartesian coordinates. [file 41586_2025_9725_MOESM2_ESM.zip › Revisions-SupplementaryMaterial/Cartesian Coordinates/Products-P/RadicalProduct-P1/P1-E3-E6-Cation.xyz]

17
Coordinates from ORCA-job PhCHMe-C
  C   -1.85810933916078     -0.19277518097506      0.22419418398470
  C   -0.45876580362334     -0.28211427861226      0.11682703047237
  C   0.27719344083201      0.85334963656534     -0.13717105019626
  C   -0.38420658988699      2.11458699119725     -0.29009136369149
  C   -1.81102491851873      2.17113441767284     -0.17494924288229
  C   -2.53599284540585      1.02624640526847      0.07981896950787
  H   -2.43354508741485     -1.10079017216848      0.42616377420032
  H   0.03604548760674     -1.24770409283542      0.23492003443546
  H   1.36358493018626      0.78948144288380     -0.22154489113179
  H   -2.31807669772921      3.13297554956844     -0.29135667072350
  H   -3.62304283798636      1.06390193832055      0.16857403372088
  C   0.30201114336057      3.29523103458199     -0.54704955200616
  H   -0.31497594871176      4.19934159433926     -0.64411945055390
  C   1.74285643829074      3.50018229662041     -0.70746175640434
  H   2.06968855863848      4.26265038113575      0.02246324092954
  H   2.36128067515833      2.60247056337689     -0.61000759853290
  H   1.91809484436473      3.97201485306021     -1.69129462112851
