# Supplementary material for: Deaminative cross-coupling of amines by boryl radical β-scission
Source: Nature. 2025 Oct 15;647(8091):913–20. doi: 10.1038/s41586-025-09725-1 (PMC12657212; doi:10.1038/s41586-025-09725-1)
Supplement: Supplementary file 2 — Cartesian coordinates. [file 41586_2025_9725_MOESM2_ESM.zip › Revisions-SupplementaryMaterial/Cartesian Coordinates/Radical-R/4OMe-R-E10.xyz]

33
Coordinates from ORCA-job IRCc-RC-2
  H   3.13015165021427      0.08498903914991     -0.30619086750619
  B   4.02119119132961      0.70570503905271      0.24737363838498
  H   4.51945476532914      0.35219718701955      1.29786945541728
  N   3.70176755572027      2.29772932796258      0.21627715482760
  C   4.77944564658966      3.01163438983889      0.93190009258632
  C   3.73501725784547      2.71188696344449     -1.20532503503080
  C   2.31790765243103      2.58389843109282      0.79711164040237
  C   2.16812384314683      2.04385914428205      2.21317593555589
  C   1.88949567194398      4.03667096482894      0.66985110456545
  C   1.05039149695986      4.43149371585877     -0.38434349462577
  C   0.63434015766655      5.74504606977808     -0.53223551900088
  C   1.04665277788318      6.72189223317626      0.38480681158692
  O   0.60062924487233      7.97485040105546      0.16469873006037
  C   0.97467264603331      8.99712595150127      1.05005230075030
  C   1.86844209299838      6.34874307150691      1.45293364165538
  C   2.27224031875198      5.01918051234825      1.58551992438071
  H   4.67502483269036      4.10014622872448      0.81430325194636
  H   4.76316021364775      2.74063610530999      1.99339410501381
  H   5.73695628281006      2.67882303284314      0.51246219038162
  H   3.58367984382577      3.79766162917528     -1.30317716449897
  H   4.70580800257185      2.41860665602941     -1.62196703835532
  H   2.95096661802471      2.17393689532403     -1.75273238385027
  H   1.66061745237983      1.98550401044277      0.14902536016703
  H   1.12274095111946      2.17267800115598      2.52685871102630
  H   2.79822504902508      2.57207843297045      2.94369090406555
  H   2.42387705537133      0.97682298044130      2.24383509930357
  H   0.71151334125265      3.68420402470749     -1.10822739105945
  H   -0.01973239585788      6.04669380267560     -1.35264757609205
  H   0.50920065581449      9.91877214874464      0.68035010814055
  H   0.61462120710297      8.80310775544151      2.07542665436769
  H   2.06953913526131      9.13655896409125      1.07524032680532
  H   2.19520342985161      7.07893353897763      2.19416160728339
  H   2.89954163965053      4.75739471969830      2.44125349937229
