# Supplementary material for: Deaminative cross-coupling of amines by boryl radical β-scission
Source: Nature. 2025 Oct 15;647(8091):913–20. doi: 10.1038/s41586-025-09725-1 (PMC12657212; doi:10.1038/s41586-025-09725-1)
Supplement: Supplementary file 2 — Cartesian coordinates. [file 41586_2025_9725_MOESM2_ESM.zip › Revisions-SupplementaryMaterial/Cartesian Coordinates/Radical-R/R-E1.xyz]

23
Coordinates from ORCA-job PhCHMe-NH2CH2
  C   -2.00513152019951     -0.16869761782121     -0.03797586789038
  C   -0.61847920601926     -0.26001105532732      0.08439729182003
  C   0.16174768083444      0.89332138469694      0.06714682649509
  C   -0.44302390227330      2.15039027884419     -0.06867601085436
  C   -1.83550469526396      2.23304003861194     -0.19125004636149
  C   -2.61355964773650      1.07733759773779     -0.17852089217651
  H   -2.61380839919073     -1.07562663389356     -0.03057835818986
  H   -0.14032609088077     -1.23671052955753      0.18481205432061
  H   1.24892960207416      0.79707459462612      0.14398225019629
  H   -2.31853034428308      3.20745432668427     -0.31714218879559
  H   -3.69782595544235      1.15077543405450     -0.28595346249509
  C   1.69405667195337      3.40913215528396     -0.77569087164499
  H   2.18730203753375      4.39138158157737     -0.74459867442195
  H   2.38979372969304      2.65212729498031     -0.38351620831775
  H   1.50009480969195      3.16512820878131     -1.82879207257761
  C   0.37047143338134      3.42048453365977     -0.03564951966069
  H   -0.24782011288587      4.26343581962361     -0.37957341647692
  H   -0.29863620567594      3.69512750579576      1.92811595896883
  H   1.15833769743311      2.96238715118454      1.86192293628939
  H   2.34332485597865      5.00115723970061      1.92538788719413
  H   0.67337386700132      5.90755826770597      1.62905285132832
  N   0.62143982929867      3.74650478400290      1.46862009574474
  C   1.26626339497747      5.00275502904773      1.76303154750576
