# Supplementary material for: Deaminative cross-coupling of amines by boryl radical β-scission
Source: Nature. 2025 Oct 15;647(8091):913–20. doi: 10.1038/s41586-025-09725-1 (PMC12657212; doi:10.1038/s41586-025-09725-1)
Supplement: Supplementary file 2 — Cartesian coordinates. [file 41586_2025_9725_MOESM2_ESM.zip › Revisions-SupplementaryMaterial/Cartesian Coordinates/Radical-R/R-E10.xyz]

29
Coordinates from ORCA-job IRCc-RC
  H   0.78001426999797     -0.26239256091536     -0.82747195375067
  B   1.86037971641788      0.24602930361987     -1.07095024102084
  H   2.91470963009455     -0.22799636881149     -0.69705276984371
  N   1.78858192942437      1.85414344384802     -0.84951521803220
  C   3.12586179893472      2.42658735977451     -1.11078848466557
  C   0.84959625001235      2.38337958647158     -1.86568237614948
  C   1.26385784858451      2.17956710259184      0.54602045038714
  C   2.10647944132264      1.54282654054406      1.64310105073418
  C   1.02197246339293      3.66416338856495      0.77866625231387
  C   2.05288563294828      4.54298051974686      1.13709802461112
  C   1.79913406157415      5.89690027527749      1.34699559745186
  C   0.50474403196929      6.39735628281367      1.21491512246048
  C   -0.53477654097364      5.53250341850642      0.87871138890906
  C   -0.27474062771937      4.18026292193391      0.66521163950320
  H   3.08958039442804      3.52571302841029     -1.11755854514365
  H   3.83565561723187      2.07363210904038     -0.35447751299721
  H   3.46111007121169      2.05714326920424     -2.08781985025227
  H   0.79160712609544      3.48139420341010     -1.81513156770068
  H   1.20080989878219      2.06093419881264     -2.85289837273020
  H   -0.14322920254495      1.94833619301934     -1.69620029770693
  H   0.28465012344570      1.67884603298481      0.55424117073044
  H   1.60853370274063      1.71205936169770      2.60819798160021
  H   3.11624769501805      1.97252322570961      1.71418115737008
  H   2.19994174190720      0.46246869383273      1.47243409437097
  H   3.07176360371951      4.17013175685504      1.26650573376401
  H   2.61895863592732      6.56440635004823      1.62373506794539
  H   0.30565851258136      7.45860109485296      1.38273679679962
  H   -1.55582004744330      5.91055546830813      0.78548765540311
  H   -1.09786942144903      3.50718840810707      0.40715253105592
