# Supplementary material for: Deaminative cross-coupling of amines by boryl radical β-scission
Source: Nature. 2025 Oct 15;647(8091):913–20. doi: 10.1038/s41586-025-09725-1 (PMC12657212; doi:10.1038/s41586-025-09725-1)
Supplement: Supplementary file 2 — Cartesian coordinates. [file 41586_2025_9725_MOESM2_ESM.zip › Revisions-SupplementaryMaterial/Cartesian Coordinates/Radical-R/R-E11.xyz]

31
Coordinates from ORCA-job PhCCCHMe-NMe2BH2-5
  H   -2.22673036871019     -3.85753165487731     -5.29239022157990
  B   -1.99915976874968     -3.54808975532986     -4.13825457156361
  H   -2.85274189764644     -3.56736764065097     -3.26810915579668
  N   -1.19182102925936     -2.13776986474732     -4.09034314497642
  C   -0.06492453627990     -2.17846054114879     -5.04776248192553
  C   -2.12881601866005     -1.05973190584577     -4.49031801025487
  C   -0.70942215505114     -1.87969821606004     -2.68060544874294
  C   0.23655464770696     -2.96430924149071     -2.17098265206710
  C   -0.10757994232020     -0.54461462385026     -2.54128890167500
  C   0.41498226758935      0.53929118756413     -2.39920829381414
  C   1.02535642692860      1.83197939862816     -2.22932801569739
  C   0.23083925067633      2.96843692438300     -2.01196205307567
  C   0.82380229057732      4.21699839224768     -1.85025484429481
  C   2.21155954919567      4.34631742369845     -1.90351603342850
  C   3.00779136247955      3.22149600200642     -2.11877439100866
  C   2.42110567924593      1.97009790578053     -2.28131534275539
  H   -0.47581574046958     -2.29770511151377     -6.05699314632192
  H   0.56311615790334     -3.04950274883558     -4.83110678381176
  H   0.52508780292856     -1.25092414992410     -4.98849228220521
  H   -2.53945364209932     -1.30890413005378     -5.47573667789608
  H   -1.61551302037181     -0.08586311393750     -4.52531041953698
  H   -2.95299615876212     -1.02046346107603     -3.76762695918778
  H   -1.63033808996826     -1.91390667117804     -2.07745674744050
  H   1.23110776222584     -2.88796331325098     -2.63255982863709
  H   -0.19806567265734     -3.95170751885398     -2.38965907533720
  H   0.35944818425445     -2.84664876080755     -1.08586441852051
  H   -0.85527158012737      2.86083665680916     -1.97000765662050
  H   0.19768465751182      5.09623704493102     -1.68065631610625
  H   2.67467427324459      5.32785243952645     -1.77605964572903
  H   4.09520983027118      3.31963589284611     -2.16006952493102
  H   3.03937981839326      1.08547885501118     -2.44922652506149
