# Supplementary material for: Deaminative cross-coupling of amines by boryl radical β-scission
Source: Nature. 2025 Oct 15;647(8091):913–20. doi: 10.1038/s41586-025-09725-1 (PMC12657212; doi:10.1038/s41586-025-09725-1)
Supplement: Supplementary file 2 — Cartesian coordinates. [file 41586_2025_9725_MOESM2_ESM.zip › Revisions-SupplementaryMaterial/Cartesian Coordinates/Radical-R/R-E12.xyz]

33
Coordinates from ORCA-job IRCc-RM
  H   -0.64130128659238      0.50389520896956     -1.94707245219044
  B   -1.52201586926404      1.26121692519689     -2.31429996931917
  H   -1.95989033166034      1.27464673323617     -3.44737972033618
  N   -1.27601954536469      2.74820017511135     -1.72145338765579
  C   -2.35185645040820      3.63940020556016     -2.20493264344047
  C   -1.37437448001937      2.64638670602755     -0.24680149228628
  C   0.11010665981836      3.26835474648827     -2.09161038504574
  C   0.34379655277544      3.26386310338367     -3.59702691687569
  C   0.40751908485831      4.62349134602525     -1.50803072746713
  C   1.32329085312808      4.83408842596152     -0.55441955676097
  C   1.71596187160322      6.12666054272210      0.03939934044131
  C   1.12043113354774      7.34557242971280     -0.32166844587042
  C   1.52279051460450      8.53785896114308      0.27006085443851
  C   2.53025691211886      8.54024182768491      1.23659805422184
  C   3.13080579743229      7.33890009410796      1.60573365930893
  C   2.72538893992215      6.14555958016692      1.01187122104585
  H   -2.29228225661931      4.62764368662020     -1.72447663416321
  H   -2.28617235829358      3.74359926164401     -3.29350797658743
  H   -3.31292637568736      3.16755255919986     -1.96616320903600
  H   -1.25067832678258      3.63386927695926      0.22303257890933
  H   -2.35174866054560      2.21700237811807      0.00257669817507
  H   -0.59509239568125      1.96426747232635      0.11519112816969
  H   0.78632126664421      2.52856558450678     -1.63688995116582
  H   1.40110099397283      3.49450655012181     -3.78816791665039
  H   -0.25797921032972      4.02622338108015     -4.11512400389970
  H   0.10881394404331      2.27799245033242     -4.02090301479104
  H   -0.12799720048092      5.47371633299146     -1.94752583113112
  H   1.85618559256454      3.96220517598282     -0.15403440296583
  H   0.32992598852090      7.36604083016288     -1.07577978379364
  H   1.04617383893206      9.47603496263859     -0.02487903395649
  H   2.84465974455036      9.47848003004497      1.70011164228326
  H   3.92030540458758      7.32891723555668      2.36118519295608
  H   3.20079239938439      5.20534571054821      1.30625244261799
