# Supplementary material for: Deaminative cross-coupling of amines by boryl radical β-scission
Source: Nature. 2025 Oct 15;647(8091):913–20. doi: 10.1038/s41586-025-09725-1 (PMC12657212; doi:10.1038/s41586-025-09725-1)
Supplement: Supplementary file 2 — Cartesian coordinates. [file 41586_2025_9725_MOESM2_ESM.zip › Revisions-SupplementaryMaterial/Cartesian Coordinates/Radical-R/R-E13.xyz]

35
Coordinates from ORCA-job PhCH2CH2CHMe-NMe2BH2
  H   1.00868371206326      0.13720281563958     -0.07042248062879
  B   2.22200435461891      0.22936426268989     -0.02850708261764
  H   2.80168691031418      1.29575077273320     -0.13902849299234
  N   2.89563730196513     -0.87467787121418     -1.02205355826014
  C   2.25580064011187     -2.18515669638578     -0.77759589932946
  C   2.59256786546169     -0.44607992951021     -2.40791900454586
  C   4.39331770963348     -0.91244351362307     -0.78458216182631
  C   4.70501255043075     -1.34221439918172      0.64431604089348
  C   5.15714392764581     -1.73849166159160     -1.82532716603097
  C   6.67904142262924     -1.68153284958842     -1.63753620615616
  C   7.40812431304974     -2.38450320959603     -2.75824824180831
  C   7.79704862622429     -1.69036969228869     -3.90933544439619
  C   8.42832922723823     -2.34865421666453     -4.96349190117696
  C   8.67987194276616     -3.71745471244695     -4.88307047420689
  C   8.29783865159820     -4.42096197043807     -3.74164598029370
  C   7.66781677833823     -3.75798219000428     -2.68995784630525
  H   1.18393143376357     -2.08880807080478     -0.98746497665204
  H   2.36965532789776     -2.45743414700875      0.27721722139579
  H   2.68624629593273     -2.96528887551833     -1.42353617064026
  H   1.51934416084662     -0.23094538813177     -2.47191634393722
  H   2.85486079441924     -1.22356062734700     -3.14245904746498
  H   3.14472444405343      0.47650828869885     -2.62701831633929
  H   4.68743306310504      0.14410209959823     -0.89311766367204
  H   4.66676051624890     -2.43662945494815      0.76637893324807
  H   3.98487361995347     -0.86976521718102      1.33161709067778
  H   5.71298568341834     -1.00840632764525      0.92525954691201
  H   4.93682173528231     -1.37903908157660     -2.84176286204402
  H   4.83797393780037     -2.79484324854884     -1.79236826720948
  H   6.96129104094374     -2.13942903261277     -0.67715335263287
  H   7.00132321294037     -0.62767556188563     -1.58912829238431
  H   7.60781090812833     -0.61445778090858     -3.97834300879583
  H   8.72920293425856     -1.78760361409722     -5.85201025560392
  H   9.17710622601787     -4.23472090970071     -5.70733394642563
  H   8.49562805849136     -5.49339541373050     -3.66723143089345
  H   7.37665067240869     -4.31621257518027     -1.79450295785675
