# Supplementary material for: Deaminative cross-coupling of amines by boryl radical β-scission
Source: Nature. 2025 Oct 15;647(8091):913–20. doi: 10.1038/s41586-025-09725-1 (PMC12657212; doi:10.1038/s41586-025-09725-1)
Supplement: Supplementary file 2 — Cartesian coordinates. [file 41586_2025_9725_MOESM2_ESM.zip › Revisions-SupplementaryMaterial/Cartesian Coordinates/Radical-R/R-E14.xyz]

29
Coordinates from ORCA-job IRCc-RO
  H   0.84679880060718     -5.82713845463006     -3.22820012854559
  N   0.85455167438404     -4.80816741894539     -3.31700279333680
  B   -0.29199925931651     -4.38893862471490     -4.35737192130778
  H   -0.26813642175333     -3.18939025536729     -4.56096043113422
  H   -1.31172704362958     -5.03189341228506     -4.20956420782128
  H   1.74920205279143     -4.58337817280662     -3.75620193894309
  C   0.84253103602868     -4.19842657079781     -1.94666706088613
  C   -0.41289844544377     -4.63133133875938     -1.20871107506056
  C   2.14458380951775     -4.54141547400608     -1.22214676748770
  C   2.31903119572103     -3.84477817415275      0.13131578207460
  C   3.66505642152134     -4.14109051647202      0.75007076691997
  C   4.77246042835111     -3.32939456426140      0.48041816112732
  C   6.02539876706241     -3.62836124719962      1.01291154254938
  C   6.19055628995299     -4.74895064212325      1.82558871330383
  C   5.09499308096004     -5.56540057283931      2.10268376855566
  C   3.84398894407024     -5.26208757295861      1.56831876771387
  H   0.79666133062204     -3.11151339550751     -2.12597211528222
  H   -0.51263293774183     -4.08741963869060     -0.25966464944801
  H   -0.38834022490256     -5.71059645673006     -0.98155702587452
  H   -1.30184750585647     -4.42411903938076     -1.82066666598261
  H   2.99945158477764     -4.26606348639922     -1.86599215712976
  H   2.21012779748389     -5.63573777227128     -1.07748300500697
  H   1.52281787821164     -4.16222620259181      0.82268448218999
  H   2.20272664234576     -2.75628076064017     -0.00215166995645
  H   4.65029388479489     -2.44448828685542     -0.15218346755143
  H   6.87730231264071     -2.97930078447609      0.79479771678744
  H   7.17145166329626     -4.98342221356407      2.24625746030589
  H   5.21397515929239     -6.44301311721633      2.74320326186996
  H   2.98767706781161     -5.90497377646750      1.79574585794777
