# Supplementary material for: Deaminative cross-coupling of amines by boryl radical β-scission
Source: Nature. 2025 Oct 15;647(8091):913–20. doi: 10.1038/s41586-025-09725-1 (PMC12657212; doi:10.1038/s41586-025-09725-1)
Supplement: Supplementary file 2 — Cartesian coordinates. [file 41586_2025_9725_MOESM2_ESM.zip › Revisions-SupplementaryMaterial/Cartesian Coordinates/Radical-R/R-E15.xyz]

38
Coordinates from ORCA-job IRCc-RP
  H   0.45930102943039     -4.92402556621602      0.34119142602888
  B   -0.32465723769974     -5.27308592762462      1.20478285961131
  H   -1.48026386309508     -4.90456651870339      1.25183376402021
  N   0.39701974904621     -5.25582428473054      2.65937436857947
  C   -0.55963537319052     -5.74680532277815      3.68240092725766
  C   1.54914221775030     -6.18626253539990      2.58702180710953
  C   0.91247575068861     -3.87019129398182      2.95360309286679
  C   1.86773146210076     -3.84574445541575      4.14235586342248
  O   3.04946770897889     -3.33404271066216      3.79950508512390
  C   4.00630744314407     -3.20225711532552      4.84393494216848
  O   1.59911692505042     -4.20463448668307      5.26093027247101
  H   1.48470890810216     -3.59173506259888      2.05832738638067
  C   -0.19534841227593     -2.84348968457522      3.17824853712388
  H   -0.96486016242552     -3.00004831642871      2.40649512724354
  H   -0.66462029674525     -3.00637309225421      4.16165049322659
  C   0.32831641902363     -1.40536612378376      3.09878918917504
  H   0.76686739644598     -1.23407822474059      2.10223621030789
  H   1.14303491544933     -1.25329189629058      3.82636294085048
  C   -0.76581077246795     -0.39772306775484      3.35842482329626
  C   -1.59082392951575      0.04524997860991      2.31873434653615
  C   -2.63221019624556      0.93803747028230      2.56494722132860
  C   -2.86579114716200      1.40148205129657      3.85904506970776
  C   -2.05127538764703      0.96665510941505      4.90340867746530
  C   -1.01067713526388      0.07374898089467      4.65263855222380
  H   -0.09964645972963     -5.73596803579714      4.67908433353400
  H   -1.45491015541681     -5.11657468926651      3.67230543290037
  H   -0.85722821585580     -6.76229368241397      3.39461790790578
  H   2.02352934247316     -6.29735118233998      3.57471833013721
  H   1.18279281048602     -7.15659475672788      2.23150174188699
  H   2.27432754101966     -5.80085674617929      1.85979270584514
  H   3.61620518036927     -2.56201077070188      5.64775679197455
  H   4.89344228553432     -2.74820483945216      4.38996376446943
  H   4.25400587936685     -4.18583784219489      5.26764587501739
  H   -1.41371364193708     -0.31491507639802      1.30059196404044
  H   -3.26474986537392      1.27479886456327      1.73966906502585
  H   -3.68134313131797      2.10256102041483      4.05307632010346
  H   -2.22557662460583      1.32630169894914      5.92077304435324
  H   -0.37414255352303     -0.26330966275537      5.47696023050150
