# Supplementary material for: Deaminative cross-coupling of amines by boryl radical β-scission
Source: Nature. 2025 Oct 15;647(8091):913–20. doi: 10.1038/s41586-025-09725-1 (PMC12657212; doi:10.1038/s41586-025-09725-1)
Supplement: Supplementary file 2 — Cartesian coordinates. [file 41586_2025_9725_MOESM2_ESM.zip › Revisions-SupplementaryMaterial/Cartesian Coordinates/Radical-R/R-E16.xyz]

33
Coordinates from ORCA-job IRCc-RE-4
  C   -1.72944022597330     -0.37225507701121     -0.07700550235702
  C   -0.50791621243723     -0.16009818400002     -0.71534807471660
  C   0.09001875755181      1.09816668560149     -0.69260514288167
  C   -0.52172480104546      2.16223314558130     -0.01876260193291
  C   -1.75174771200562      1.93968465526117      0.60915721424155
  C   -2.35476811587522      0.68317765985208      0.58359789571824
  H   -0.01330595046429     -0.98202498012541     -1.23865537844164
  H   1.05150609125203      1.25216076236813     -1.18630843713417
  H   -2.25005124533497      2.76595100520535      1.12618708374453
  H   -3.31641222157734      0.53041857517571      1.07973528457304
  C   0.45982723971075      4.05903775296369     -1.36884664422032
  H   0.78347072227509      5.10934705583990     -1.34748118260311
  H   1.26527001481276      3.46272836354727     -1.81748461482584
  H   -0.42902155981413      3.99171791219648     -2.01163478457425
  C   0.09866309986420      3.54523632381249      0.01856329502787
  H   -0.65817606904408      4.22417170651023      0.45142250991697
  H   2.53821554599022      1.61401979291732      0.85703945411647
  H   3.13223609855986      3.23083290637669     -0.43793509226657
  B   2.58553303817552      2.78517261891141      0.54978014566385
  C   1.68025765321825      5.04069790141210      1.20349731770805
  C   0.85537394889174      3.18598459623419      2.34773669516444
  C   2.39137207519330      5.05829054699711      2.55819855812946
  H   0.76255853357278      5.65524881730867      1.22835494709726
  H   2.31127434701683      5.37652316215981      0.37283788570313
  C   1.87768788632187      3.80443277297282      3.29713179308431
  H   0.80385025753500      2.09173326917437      2.38374853242960
  H   -0.15366951236574      3.59205815647957      2.53625169349450
  H   3.47872532284021      5.00529889381175      2.41927716953592
  H   2.16387056308982      5.99002469167692      3.09709667878480
  H   2.70095597779191      3.10166278188652      3.47896812379782
  H   1.41254597660275      4.04129213451398      4.26525933992218
  N   1.27711175762810      3.61735588660990      0.98146505521334
  H   -2.19633834195739     -1.36005663222183     -0.09926846711324
