# Supplementary material for: Deaminative cross-coupling of amines by boryl radical β-scission
Source: Nature. 2025 Oct 15;647(8091):913–20. doi: 10.1038/s41586-025-09725-1 (PMC12657212; doi:10.1038/s41586-025-09725-1)
Supplement: Supplementary file 2 — Cartesian coordinates. [file 41586_2025_9725_MOESM2_ESM.zip › Revisions-SupplementaryMaterial/Cartesian Coordinates/Radical-R/R-E16_rotatedconformer.xyz]

33
Coordinates from ORCA-job IRCc-RE-5
  H   0.71660457646435     -0.12250137075495     -0.89744499158791
  B   1.85307645639694      0.29798867792440     -1.03762091519757
  H   2.81930319245044     -0.24856347460615     -0.54273021959047
  C   1.25032431761438      2.31244287389858      0.46674931961855
  C   1.91945110820594      1.60769526260373      1.63903173417546
  C   1.12914309016750      3.81648252269169      0.67931728693770
  C   2.18681187223019      4.60195040460560      1.15794895996875
  C   2.03766975321285      5.97567381388849      1.33937933182422
  C   0.81894582548211      6.59318974698101      1.06414299508621
  C   -0.25341973765914      5.82301573864743      0.61918969320363
  C   -0.09608724129840      4.45104660745253      0.43389703575090
  H   0.22915216745329      1.91283400788023      0.37782883198524
  H   1.41014701510509      1.89732052896167      2.56900872683538
  H   2.98245285407096      1.87335914126214      1.73958183673894
  H   1.85579996440202      0.51923506701759      1.51487817130442
  H   3.14327206739416      4.14178285026579      1.41592223042294
  H   2.87954260032343      6.56554660390136      1.71027639107656
  H   -1.22061495765845      6.29017064168035      0.41823327872789
  H   -0.94822522403100      3.85444372619148      0.09393219073876
  C   3.30348728222815      2.39877007658595     -1.03928754246068
  C   1.10467530296591      2.48123663430204     -2.01922642594101
  C   3.29290469794848      3.33265624906981     -2.24500306410771
  H   3.92262087030051      1.51266201421066     -1.22221395855826
  H   3.66151356967914      2.88206637049529     -0.12435822746928
  C   2.14350196761935      2.78216249280129     -3.08480670451046
  H   0.61957841664356      3.41708866391116     -1.70770650862992
  H   0.34172105043933      1.75123170060260     -2.31502964636502
  H   3.07306885096782      4.36640878603838     -1.93017652179257
  H   4.26072985424204      3.33782280792712     -2.76599297323241
  H   1.76784715480583      3.48922220248432     -3.83805112286729
  H   2.44241477520994      1.85148117412407     -3.59178772986638
  N   1.88402342988627      1.91106524872954     -0.86319028104355
  H   0.70183439749383      7.66981895093945      1.20962181731848
