# Supplementary material for: Deaminative cross-coupling of amines by boryl radical β-scission
Source: Nature. 2025 Oct 15;647(8091):913–20. doi: 10.1038/s41586-025-09725-1 (PMC12657212; doi:10.1038/s41586-025-09725-1)
Supplement: Supplementary file 2 — Cartesian coordinates. [file 41586_2025_9725_MOESM2_ESM.zip › Revisions-SupplementaryMaterial/Cartesian Coordinates/Radical-R/R-E17.xyz]

29
Coordinates from ORCA-job IRCc-RAA
  H   2.59610783689069      3.12321295464489     -0.99275911959216
  B   2.92133078476821      1.97395570052928     -0.75041305320905
  H   2.11767054252412      1.09328277310068     -0.51667601437828
  N   4.18286839306389      1.95267821737060      0.27846676635920
  C   4.51670134749387      0.54514613724111      0.58304081025455
  C   5.31904901797786      2.55991243648278     -0.45369709860271
  C   3.88155078966792      2.76229482260900      1.52440861193546
  C   5.03400202099912      2.83540813335895      2.53459706768836
  C   4.68261295488144      3.78475239438607      3.68454478916555
  C   3.38190784713186      3.38129474574464      4.37619404060418
  C   2.24178141651953      3.26004394643305      3.36669688754295
  C   2.59606872886994      2.31241712459475      2.21962026587304
  H   5.44684074451545      0.47364402354155      1.16619653678131
  H   3.69176390512640      0.08031815281195      1.13369239764383
  H   4.63197358221858      0.01324065579845     -0.36955162599402
  H   6.25402021189729      2.48698285807901      0.12181514067846
  H   5.42455665761152      2.03564143506577     -1.41095480746301
  H   5.08783220667325      3.61194960759465     -0.66158847193876
  H   3.70219094991099      3.77628963087111      1.12899680279027
  H   5.96512175100656      3.17611363904039      2.05799517744081
  H   5.23307320198608      1.83149897622570      2.94855455094481
  H   5.51441370716244      3.81258926313269      4.40602416851863
  H   4.58337864771611      4.81113614751483      3.28816764976500
  H   3.12639706945382      4.10795904313343      5.16380163944900
  H   3.52552829648624      2.41025283372406      4.88359888753498
  H   1.32184116065225      2.91116090730015      3.86113671488618
  H   2.00919990001498      4.25794897421049      2.95391316748525
  H   2.72382747641460      1.29249559041994      2.62327923759600
  H   1.78198434964414      2.26774711920591      1.48294956412315
