# Supplementary material for: Deaminative cross-coupling of amines by boryl radical β-scission
Source: Nature. 2025 Oct 15;647(8091):913–20. doi: 10.1038/s41586-025-09725-1 (PMC12657212; doi:10.1038/s41586-025-09725-1)
Supplement: Supplementary file 2 — Cartesian coordinates. [file 41586_2025_9725_MOESM2_ESM.zip › Revisions-SupplementaryMaterial/Cartesian Coordinates/Radical-R/R-E2.xyz]

22
Coordinates from ORCA-job PhCHMe-NH2NH
  C   -2.12687740279954     -0.59308659945459     -0.83266133177761
  C   -0.75176791545783     -0.61790031928182     -0.59755292427708
  C   -0.01186102173207      0.55983779379328     -0.65953249871525
  C   -0.64768277173981      1.77371142549067     -0.95574436745651
  C   -2.02848094042803      1.79075086899024     -1.19044942627464
  C   -2.76484266024084      0.60977272004160     -1.13156035862175
  H   -2.70336205250125     -1.51980271528136     -0.78861590371282
  H   -0.25102420376059     -1.56202703191654     -0.37304100722839
  H   1.06847619484095      0.51463645219021     -0.49212897910874
  H   -2.53230351907810      2.73016855316033     -1.43977980961980
  H   -3.83907842728511      0.62886877168509     -1.32673073284779
  C   1.50837013140410      3.05020709177755     -1.58320084914416
  H   1.94554561603683      4.05690169248057     -1.65036851616035
  H   2.19848353042747      2.39007148688100     -1.03586437825632
  H   1.42989991623519      2.66156153799074     -2.60776527764879
  C   0.11647073689794      3.07171841093442     -0.98368449168554
  H   -0.49198448433422      3.86070705956034     -1.44924588082014
  H   -0.76256934497040      3.53775924469124      0.87146255698499
  H   0.71640119779576      2.81136508120301      1.03261795257606
  H   1.74976267189491      4.73095009473453      0.66165643397735
  N   0.20235992364399      3.54099987168901      0.51235096297224
  N   0.72234861515066      4.83583954864047      0.67620982684507
