# Supplementary material for: Deaminative cross-coupling of amines by boryl radical β-scission
Source: Nature. 2025 Oct 15;647(8091):913–20. doi: 10.1038/s41586-025-09725-1 (PMC12657212; doi:10.1038/s41586-025-09725-1)
Supplement: Supplementary file 2 — Cartesian coordinates. [file 41586_2025_9725_MOESM2_ESM.zip › Revisions-SupplementaryMaterial/Cartesian Coordinates/Radical-R/R-E3.xyz]

21
Coordinates from ORCA-job PhCHMe-NH2O
  C   -1.99592205573193     -0.20567013081002     -0.05714613475661
  C   -0.60578886234039     -0.28113220348427      0.05470591695577
  C   0.15751546437313      0.88094768968205      0.04232568602909
  C   -0.47021400727640      2.13136995985612     -0.08467559514440
  C   -1.86927072917672      2.19771335276140     -0.19155091145746
  C   -2.62793147425267      1.03196303146230     -0.18295737186532
  H   -2.59125548429613     -1.12162039929617     -0.05071647103015
  H   -0.11532019385139     -1.25251162954356      0.14479630522343
  H   1.24579521233521      0.80261758214910      0.11514821518396
  H   -2.36607859138770      3.16659675505941     -0.30560096264878
  H   -3.71392805861431      1.08749904721380     -0.28140929025213
  C   1.68438689578184      3.42734473934882     -0.71038119551672
  H   2.14965886429598      4.41793989827239     -0.62260819938874
  H   2.36372623982310      2.67252932644410     -0.28946442753922
  H   1.55860470134040      3.20080152515858     -1.77925602794736
  C   0.31260531605603      3.39861918391343     -0.08636903933829
  H   -0.30168630453568      4.25178899552307     -0.40714669074459
  H   -0.45454249576133      3.74304851001016      1.92656041467987
  H   1.07611548194737      3.00680344172041      1.91786514252254
  N   0.49800697845303      3.76998468720201      1.52571989646596
  O   1.06917612281857      4.94803985735681      1.65314680056915
