# Supplementary material for: Deaminative cross-coupling of amines by boryl radical β-scission
Source: Nature. 2025 Oct 15;647(8091):913–20. doi: 10.1038/s41586-025-09725-1 (PMC12657212; doi:10.1038/s41586-025-09725-1)
Supplement: Supplementary file 2 — Cartesian coordinates. [file 41586_2025_9725_MOESM2_ESM.zip › Revisions-SupplementaryMaterial/Cartesian Coordinates/Radical-R/R-E4.xyz]

23
Coordinates from ORCA-job IRCc-RA
  H   -0.28903250885952     -1.31147032672846      1.04146564036770
  N   0.21195949491812     -0.96289417655223      0.22086488310538
  B   -0.59541589769256      0.28294969193601     -0.37544840306331
  H   -0.08952596042524      0.66860746353894     -1.41299134373281
  H   -1.01075456842873      1.02445489127069      0.49216190528913
  H   0.16344467371846     -1.72128351304689     -0.46210760500337
  C   1.66341914061305     -0.76945529726300      0.57965908524531
  C   1.79940926467359      0.28736484501969      1.66348097789769
  C   2.29212466951190     -2.10679904554038      0.91923086037286
  C   2.01888946971117     -2.75528020226232      2.13081244313598
  C   2.56465846278500     -4.00668905483032      2.40651759844303
  C   3.39694669747026     -4.62857219159833      1.47571557674179
  C   3.67800592851784     -3.99277797128382      0.26845871780550
  C   3.12595015671871     -2.74220037957138     -0.00673847387860
  H   2.12314161851301     -0.38817462027462     -0.34463285064085
  H   2.86142222754118      0.44248604512345      1.89818140156421
  H   1.28574164542203     -0.00808059116171      2.59207402468369
  H   1.36165909882558      1.23546259927313      1.32193124525872
  H   1.37741196552834     -2.27829555035032      2.87811341880592
  H   2.34258764981144     -4.49803835218836      3.35698322552039
  H   3.82779531004050     -5.60872876495785      1.69381711079050
  H   4.33140412762986     -4.47132318187313     -0.46509148578367
  H   3.35043778131440     -2.24695233179774     -0.95636494686423
