# Supplementary material for: Deaminative cross-coupling of amines by boryl radical β-scission
Source: Nature. 2025 Oct 15;647(8091):913–20. doi: 10.1038/s41586-025-09725-1 (PMC12657212; doi:10.1038/s41586-025-09725-1)
Supplement: Supplementary file 2 — Cartesian coordinates. [file 41586_2025_9725_MOESM2_ESM.zip › Revisions-SupplementaryMaterial/Cartesian Coordinates/Radical-R/R-E5.xyz]

23
Coordinates from ORCA-job IRCc-RU
  C   1.35300857659689      1.15409054544977      1.68223266421022
  C   1.09306774893947      0.68941817447427      0.24714576027423
  C   2.09965911995034     -0.41508528859258     -0.17220757229511
  C   1.97028369590773     -0.84705535630428     -1.59065000056919
  C   -0.34369306692104      0.24131775935438      0.04142305865876
  C   -0.88948307301886     -0.80818281646214      0.79213181152554
  C   -2.20328194056030     -1.22582506042713      0.59305335072125
  C   -3.00109113495923     -0.59988212676586     -0.36491545118317
  C   -2.47174609688008      0.44413181512954     -1.11982019352006
  C   -1.15508616167166      0.85747173579444     -0.91613210542941
  H   2.37640146195169      1.54616471484912      1.78900869099356
  H   0.65027260236592      1.94876023156864      1.97392346824797
  H   1.23833828460227      0.32706614869134      2.40092107707219
  H   1.26066109935882      1.55043122082075     -0.42277421391505
  H   3.11682459031840     -0.02892740346461      0.01578435963731
  H   1.96413733397300     -1.27954481288806      0.50209518348912
  H   2.44852375250255     -0.27658626836174     -2.39200955645406
  H   1.25068778358795     -1.61768865454401     -1.87888292189745
  H   -0.27849843289158     -1.31278512470034      1.54682316210104
  H   -2.60809508713782     -2.04686306250892      1.19063327944438
  H   -4.03234169219540     -0.92616926320775     -0.52140228897241
  H   -3.08636753635784      0.94196797351738     -1.87439502172948
  H   -0.74563898618153      1.67615665093020     -1.51563580042857
