# Supplementary material for: Deaminative cross-coupling of amines by boryl radical β-scission
Source: Nature. 2025 Oct 15;647(8091):913–20. doi: 10.1038/s41586-025-09725-1 (PMC12657212; doi:10.1038/s41586-025-09725-1)
Supplement: Supplementary file 2 — Cartesian coordinates. [file 41586_2025_9725_MOESM2_ESM.zip › Revisions-SupplementaryMaterial/Cartesian Coordinates/Radical-R/R-E6.xyz]

21
Coordinates from ORCA-job PhCHMe-NH2S
  C   -1.99741090969969     -0.20823670651296     -0.06929509159378
  C   -0.61114121840926     -0.27879362417938      0.07051691693524
  C   0.15080583599878      0.88657424774711      0.07070054021536
  C   -0.47352545766290      2.13434102568129     -0.06624510135636
  C   -1.86615480896974      2.19679049036620     -0.20508573463263
  C   -2.62486034913129      1.02886794029355     -0.20968347421062
  H   -2.59152033092066     -1.12480008417056     -0.07552007161830
  H   -0.11902699809955     -1.24844658591058      0.17129074113549
  H   1.23808254119825      0.80749343421428      0.16250774611737
  H   -2.36267762850420      3.16437741014660     -0.33110105517123
  H   -3.70869798785115      1.08506109868997     -0.33064234604755
  C   1.65998030023560      3.42644210200760     -0.72653665319707
  H   2.13827853427441      4.41844359644761     -0.68082434529073
  H   2.35879852096631      2.68108079919422     -0.31919204841505
  H   1.49739385492215      3.18925872453472     -1.78652959469318
  C   0.31707763003467      3.41727593380577     -0.02076989252703
  H   -0.30403276106485      4.25421135756545     -0.37394409430899
  H   -0.40459108996159      3.74450420732091      1.92065173853915
  H   1.04435368742832      2.95619609022580      1.91446128843923
  N   0.52899148914237      3.73719455111433      1.48324220260644
  S   1.33181165607403      5.28213760141806      1.81897362907424
