# Supplementary material for: Deaminative cross-coupling of amines by boryl radical β-scission
Source: Nature. 2025 Oct 15;647(8091):913–20. doi: 10.1038/s41586-025-09725-1 (PMC12657212; doi:10.1038/s41586-025-09725-1)
Supplement: Supplementary file 2 — Cartesian coordinates. [file 41586_2025_9725_MOESM2_ESM.zip › Revisions-SupplementaryMaterial/Cartesian Coordinates/Radical-R/R-E7.xyz]

29
Coordinates from ORCA-job PhCHMe-CMe2CH2
  C   -1.98137061879063     -0.24269764026050     -0.16944186085291
  C   -0.62696842157125     -0.28769701347216      0.15913967850087
  C   0.11971258753881      0.88701098077687      0.22586204388293
  C   -0.46928737167038      2.13325777848735     -0.02644079160320
  C   -1.82741997176104      2.15941483823607     -0.36338999438228
  C   -2.57952875844395      0.98741311869008     -0.43392873680333
  H   -2.56660509639648     -1.16412948085599     -0.22358575119229
  H   -0.14490822175739     -1.24755789725774      0.36256088387168
  H   1.18118745211412      0.83122882353238      0.48109784766357
  H   -2.30626700394752      3.12089362803778     -0.57288253089266
  H   -3.63890114333110      1.03737267821253     -0.69883824178679
  C   1.58207210139536      3.35697587220837     -0.81977713507335
  H   2.07090846846094      4.33757230883180     -0.90909718022012
  H   2.32428626465810      2.64881037153511     -0.42043855692696
  H   1.31931074815512      3.02350343353500     -1.83462158793930
  C   0.32621039996371      3.42530103068983      0.05489888657858
  H   -0.32135392895372      4.21655726362229     -0.36348513504226
  H   1.11763044038697      2.10407693987832      2.86171893539328
  H   2.60418684084558      2.96209162872244      2.11245871637319
  C   1.26323008013075      5.26979021320863      1.52384453510131
  H   0.65316836619303      5.98496434937487      0.94798517793958
  H   1.36166647108449      5.65855737415509      2.54878238629979
  H   2.27059447603028      5.25082296878275      1.08264242313995
  C   -0.72223488441583      3.96732471334998      2.30057724673381
  H   -1.41983411191506      4.65487448487662      1.79494732764321
  H   -1.21438114261967      2.98652066122942      2.37723449599990
  H   -0.55713324987110      4.34446212529700      3.32151500481941
  C   1.51958163293660      2.91350611546662      2.24658236292330
  C   0.61026957555126      3.87526750110915      1.54056097985105
