# Supplementary material for: Deaminative cross-coupling of amines by boryl radical β-scission
Source: Nature. 2025 Oct 15;647(8091):913–20. doi: 10.1038/s41586-025-09725-1 (PMC12657212; doi:10.1038/s41586-025-09725-1)
Supplement: Supplementary file 2 — Cartesian coordinates. [file 41586_2025_9725_MOESM2_ESM.zip › Revisions-SupplementaryMaterial/Cartesian Coordinates/Radical-R/R-E8.xyz]

33
Coordinates from ORCA-job PhCHMe-PentCH2
  C   -1.71955020235593     -0.41372396705108     -0.09152302224209
  C   -0.52892085559782     -0.17743707138803     -0.77775549744119
  C   0.04564883238182      1.09211414666892     -0.77247031982670
  C   -0.55134177496874      2.15274304534436     -0.07808386431025
  C   -1.75058134096694      1.90040408875035      0.59791530360126
  C   -2.33098036395539      0.63261790245443      0.59566383266364
  H   -0.04307138710261     -0.98912987600841     -1.32567632094678
  H   0.97800094562818      1.25806310418438     -1.31846527323948
  H   -2.24073843679085      2.71643460478871      1.13771724252909
  H   -3.26831211142605      0.46392416232315      1.13223024704489
  C   0.44034898833971      4.05035831467400     -1.42986057151250
  H   0.77363545168377      5.09813620601593     -1.39314436381320
  H   1.24964795152284      3.46117149092586     -1.88712033526632
  H   -0.42980811012835      3.99746154442522     -2.10108535902624
  C   0.07364478577566      3.53664131621677     -0.03565306782875
  H   -0.69619269384082      4.21526928523230      0.37272715763827
  H   2.53522131025225      1.73886125819408      0.88478609897053
  H   3.16420698606593      3.15383702509857     -0.16887222653904
  C   1.72335350862181      5.07197010326211      1.20899673855510
  C   0.82781203682255      3.21672315042715      2.40334770813235
  C   2.44431207957454      5.05819107761224      2.56879128152432
  H   0.83115419123176      5.72049215375844      1.25337736170378
  H   2.35893502868711      5.45474771039632      0.39566447410150
  C   1.89634406625209      3.82188758639754      3.32446596277289
  H   0.71044770300955      2.12888726129222      2.52411035921075
  H   -0.15750317445145      3.66882442109090      2.61169453914015
  H   3.53260726335736      4.97234917107717      2.42808820340823
  H   2.27539427809153      5.99499869296157      3.12087085292077
  H   2.70329542661864      3.09363023229482      3.49987759069644
  H   1.48655004987593      4.07752575699255      4.31310997152053
  H   -2.17088609203174     -1.40911291905461     -0.09726596043758
  C   2.42924924436658      2.77355181390351      0.54687303879607
  C   1.26383554545707      3.61341455673853      0.97789253749954
