# Supplementary material for: Deaminative cross-coupling of amines by boryl radical β-scission
Source: Nature. 2025 Oct 15;647(8091):913–20. doi: 10.1038/s41586-025-09725-1 (PMC12657212; doi:10.1038/s41586-025-09725-1)
Supplement: Supplementary file 2 — Cartesian coordinates. [file 41586_2025_9725_MOESM2_ESM.zip › Revisions-SupplementaryMaterial/Cartesian Coordinates/Radical-R/R-E9.xyz]

25
Coordinates from ORCA-job IRCc-RY
  B   -2.99611856594344      0.55962485099508     -0.08122110981181
  N   -1.76260571288835      0.10858206122882      0.35211465837148
  C   -1.50142817029838     -1.28453429532088      0.65729270791993
  C   -0.54557885988358      1.00343130156343      0.43924049593648
  C   -0.33431506239071      1.39633017974989      1.90392201847863
  C   0.65595997058710      0.43246867867948     -0.23742760379580
  C   0.65381064939943      0.30550490135451     -1.68595409940243
  C   1.64846267584781     -0.37885516664889     -2.34892843023729
  C   2.72347784973703     -1.00338483083828     -1.66159561361966
  C   2.72499722288197     -0.90514666317194     -0.22685110923755
  C   1.73305428992171     -0.22609901775585      0.44430520927510
  H   -3.93520449350475     -0.21350349045603     -0.16311755783570
  H   -3.14103221528310      1.73247978764899     -0.37390489266222
  H   -0.77030008467916     -1.70469543337178     -0.05099824687324
  H   -1.07546107445208     -1.40314017221884      1.66884994697788
  H   -2.43900712827816     -1.85543874813843      0.60588100322230
  H   -0.87172389195549      1.91272043375426     -0.09918383300738
  H   -0.11853095899475      0.52226508682465      2.53885052201024
  H   -1.23302809653354      1.88965101851561      2.30746293890210
  H   0.52028374388875      2.08422866103470      1.99110063173489
  H   -0.15584313741519      0.77706407628607     -2.25824863886876
  H   1.61051089202509     -0.43471247414971     -3.44572894518527
  H   3.50174751791296     -1.55351212196397     -2.19769849529953
  H   3.53637799601522     -1.36899785333481      0.34863765287898
  H   1.78543530731182     -0.18478761302620      1.54014799278383
