# Supplementary material for: Deaminative cross-coupling of amines by boryl radical β-scission
Source: Nature. 2025 Oct 15;647(8091):913–20. doi: 10.1038/s41586-025-09725-1 (PMC12657212; doi:10.1038/s41586-025-09725-1)
Supplement: Supplementary file 2 — Cartesian coordinates. [file 41586_2025_9725_MOESM2_ESM.zip › Revisions-SupplementaryMaterial/Cartesian Coordinates/TransitionsState-TS/4OMe-TS-E10.xyz]

33
Coordinates from ORCA-job TS-RC-2
  H   3.50953160457349     -0.03435364782107     -0.35805299673686
  B   4.09100770551673      0.74279962354964      0.36762216249958
  H   4.77051374585677      0.42884083253294      1.31803269451825
  N   3.78279859775923      2.19939929725213      0.17384178350252
  C   4.74395172101919      3.08667196643818      0.84782262608948
  C   3.66779529779065      2.57078442573471     -1.24576290083496
  C   2.12998349714747      2.60371738740449      0.86838197668822
  C   2.12631020423810      1.99714734767024      2.24127224379465
  C   1.77071661925792      4.03273095911226      0.73262037277264
  C   1.04049695808473      4.47878055389942     -0.39044562117729
  C   0.70800223067775      5.81056095566949     -0.56549106258613
  C   1.09326860175106      6.76751547210258      0.38554196338354
  O   0.73115379247119      8.04346692890894      0.13242804102327
  C   1.07653627329641      9.04269428301869      1.05331624874521
  C   1.80385801905376      6.35188246136856      1.51638130281644
  C   2.12684365666674      5.00524245911997      1.68008470721377
  H   4.44104793905043      4.13798476874709      0.73798406711445
  H   4.79945830783623      2.82756100023352      1.91211599092674
  H   5.74184822090033      2.95218253025566      0.40803633778048
  H   3.33043320372086      3.61312334205232     -1.34588963976039
  H   4.64385441351394      2.46105908931055     -1.73829763567547
  H   2.95306688687817      1.90174789960196     -1.74092784675048
  H   1.55705630882642      1.98585861359511      0.16492229678718
  H   1.09344877013280      1.85726337654573      2.59345592654482
  H   2.65390850292531      2.60915336276007      2.98811620048672
  H   2.60922739891090      1.00319793599006      2.20141838738091
  H   0.71925400629937      3.74943772444619     -1.14019607833916
  H   0.13781995078422      6.14466737796326     -1.43471107447807
  H   0.68875075117532      9.98755679824475      0.65332402447792
  H   0.62252872858997      8.86276841020973      2.04365086428145
  H   2.17082464661228      9.12980980274840      1.17325550967696
  H   2.10685989803683      7.06553770310678      2.28368307987346
  H   2.67222389064538      4.71365838822761      2.58098317796013
