# Supplementary material for: Deaminative cross-coupling of amines by boryl radical β-scission
Source: Nature. 2025 Oct 15;647(8091):913–20. doi: 10.1038/s41586-025-09725-1 (PMC12657212; doi:10.1038/s41586-025-09725-1)
Supplement: Supplementary file 2 — Cartesian coordinates. [file 41586_2025_9725_MOESM2_ESM.zip › Revisions-SupplementaryMaterial/Cartesian Coordinates/TransitionsState-TS/TS-E1.xyz]

23
Coordinates from ORCA-job TS-RQ
  C   -1.53636806005525      1.90474883830228     -0.12018065572077
  N   -2.03039619429341      0.74216347258363     -0.60634217510129
  C   -1.01825233490508     -1.00110048714403      0.13614339171557
  C   -1.39380275795809     -2.01442354809562     -0.88880745275668
  C   0.30975355794938     -0.46758993793917      0.30385520047655
  C   0.59440107365113      0.27308427130739      1.47032873338065
  C   1.83760453139690      0.87164047474050      1.64321895294949
  C   2.81097015888145      0.74158689728099      0.65228836777542
  C   2.54469148510326      0.01205589906919     -0.51169623554702
  C   1.30488574471221     -0.58403029804519     -0.69096844881551
  H   -0.66446064047401      2.35023961142814     -0.59857335250488
  H   -1.95880956952312      2.31942153109673      0.79509519938022
  H   -2.98827725207196      0.50650015878544     -0.34665631292050
  H   -1.84366716928678      0.54897912573445     -1.59045414300965
  H   -1.62822120495079     -1.00682813643561      1.04708933377174
  H   -2.48336028637241     -2.10845284239298     -0.99850422206215
  H   -1.02883848832561     -2.99759727689780     -0.54296742836559
  H   -0.94090958926448     -1.83324084773499     -1.87361059119158
  H   -0.16031084191766      0.35117565186328      2.25864821728435
  H   2.05370411699504      1.43195091646355      2.55516890876114
  H   3.79031343749745      1.20654634255119      0.78808044859679
  H   3.31501236843820     -0.09179924533216     -1.27865062928355
  H   1.11406793477367     -1.15503058118920     -1.60260508681277
