# Supplementary material for: Deaminative cross-coupling of amines by boryl radical β-scission
Source: Nature. 2025 Oct 15;647(8091):913–20. doi: 10.1038/s41586-025-09725-1 (PMC12657212; doi:10.1038/s41586-025-09725-1)
Supplement: Supplementary file 2 — Cartesian coordinates. [file 41586_2025_9725_MOESM2_ESM.zip › Revisions-SupplementaryMaterial/Cartesian Coordinates/TransitionsState-TS/TS-E10.xyz]

29
Coordinates from ORCA-job TS-RC
  H   0.99891129763896     -0.41702770102904     -1.08612466151228
  B   1.99931842788248      0.26158120337953     -1.00603419266748
  H   3.11763308431133     -0.16640371300562     -0.83679546160986
  N   1.79552849388512      1.74863300175876     -0.92753205386665
  C   3.03669104905577      2.50898535337525     -1.15221581700314
  C   0.74540581286010      2.22288667470892     -1.84486283089341
  C   1.18507091307729      2.21764513154859      0.72417591469173
  C   2.07891872345494      1.50203531094267      1.69530815130324
  C   1.00495790048767      3.67856218412267      0.88893226529811
  C   2.05117099285839      4.53255568733863      1.29046857265168
  C   1.85529170782297      5.90488666000525      1.40784482769796
  C   0.60665578293480      6.46761233475045      1.13951655386363
  C   -0.44818177178134      5.63713312521671      0.75926595832698
  C   -0.25087804188281      4.26562439903412      0.63711267339077
  H   2.85457085235763      3.58723621801772     -1.03971216048445
  H   3.80020814315011      2.18661512952569     -0.43393099327531
  H   3.41091412007683      2.31027001131964     -2.16576039370883
  H   0.54308986034341      3.29142009130215     -1.67911693630173
  H   1.06828365264393      2.07542194233688     -2.88454380661624
  H   -0.17123111387521      1.64299726574533     -1.68077943333807
  H   0.21431560888578      1.71197995825117      0.64197550406803
  H   1.58842030713425      1.42340084887040      2.67676762339879
  H   3.04794651418431      2.00096110269316      1.84433148377834
  H   2.26810257013281      0.47670390284170      1.32637569722520
  H   3.03585517765363      4.11751096959924      1.51835507571540
  H   2.68647592677850      6.54284590615089      1.71927213634503
  H   0.45452343052054      7.54520654760828      1.23608386620940
  H   -1.43593252827817      6.06141215436084      0.56157145212728
  H   -1.08928815431404      3.62413610922998      0.34921137518588
