# Supplementary material for: Deaminative cross-coupling of amines by boryl radical β-scission
Source: Nature. 2025 Oct 15;647(8091):913–20. doi: 10.1038/s41586-025-09725-1 (PMC12657212; doi:10.1038/s41586-025-09725-1)
Supplement: Supplementary file 2 — Cartesian coordinates. [file 41586_2025_9725_MOESM2_ESM.zip › Revisions-SupplementaryMaterial/Cartesian Coordinates/TransitionsState-TS/TS-E11.xyz]

31
Coordinates from ORCA-job TS-RL
  H   1.07999988820966     -0.81132071505747     -0.93699831049662
  B   1.89015081581710     -0.01560415166252     -1.35791428484564
  H   3.06230554744908     -0.24574568766738     -1.54221497983142
  N   1.42631251644089      1.41120108373101     -1.47500362224173
  C   2.34360221596580      2.24806757444193     -2.27167192518436
  C   0.05120815340964      1.51878185385020     -1.99921057820174
  C   1.31678335257763      2.18422938006843      0.13029191074531
  C   2.61816384708141      1.91013242092779      0.83789487039727
  C   0.94247400312843      3.56333075892001      0.01479153970585
  C   0.63964505590224      4.73452532325048     -0.13618596896710
  C   0.27749737617194      6.10988450477578     -0.31178828226554
  C   1.26868358933290      7.09800629779793     -0.44730047091457
  C   0.91247716780769      8.43121851899379     -0.62289835043412
  C   -0.43228455337162      8.80072379239350     -0.66562660020055
  C   -1.42280906751684      7.82730985965599     -0.53113979263279
  C   -1.07505540249205      6.49187356782378     -0.35589723044193
  H   2.03048766844783      3.30140073907068     -2.23223098471510
  H   3.36104249926365      2.15038227427935     -1.87556964009583
  H   2.34088369900833      1.90149150240636     -3.31365669271838
  H   -0.30821648514072      2.55557786772093     -1.91152493390675
  H   0.03340766846771      1.21236595333154     -3.05367761637276
  H   -0.60539690856452      0.85007442769761     -1.42978957145915
  H   0.49733164856780      1.57581298302051      0.53651329210731
  H   2.48969698925535      2.00383874804576      1.92544355871597
  H   3.41082048235458      2.60609924439572      0.52698908352426
  H   2.93260685741750      0.87212957853595      0.61733204805100
  H   2.32054519602433      6.80572159195928     -0.41169670701232
  H   1.69202967939228      9.19001336138164     -0.72672421330879
  H   -0.70873450317868      9.84890823293491     -0.80307726376595
  H   -2.47746513035977      8.11179187884269     -0.56291478234921
  H   -1.84821526686962      5.72769862413376     -0.24921269088455
