# Supplementary material for: Deaminative cross-coupling of amines by boryl radical β-scission
Source: Nature. 2025 Oct 15;647(8091):913–20. doi: 10.1038/s41586-025-09725-1 (PMC12657212; doi:10.1038/s41586-025-09725-1)
Supplement: Supplementary file 2 — Cartesian coordinates. [file 41586_2025_9725_MOESM2_ESM.zip › Revisions-SupplementaryMaterial/Cartesian Coordinates/TransitionsState-TS/TS-E12.xyz]

33
Coordinates from ORCA-job TS-RM
  H   -1.11433417353925      0.41365460227605     -2.08786745770202
  B   -1.66412912855847      1.43330225186465     -2.43975466089820
  H   -2.37849999945142      1.54378347148758     -3.40844221542412
  N   -1.27664191967934      2.69445559208794     -1.70218074101881
  C   -2.22756419569154      3.79576315382506     -1.94366702126181
  C   -1.14181218923838      2.46683994894806     -0.25152299787048
  C   0.31547052932059      3.27036568584441     -2.21108506765070
  C   0.33861010801133      3.16153487171639     -3.71063611408844
  C   0.62341053501555      4.59650072422384     -1.67406432648479
  C   1.36467189828824      4.82725616901321     -0.56336333809984
  C   1.68215326576059      6.12942392041134      0.03223884941659
  C   1.15608860036575      7.34228637052400     -0.44876140970028
  C   1.48546978384315      8.55232650039806      0.15132351846992
  C   2.34716973292242      8.58626638300242      1.24952370963316
  C   2.87562180195609      7.39376830447104      1.74112786261779
  C   2.54574344073077      6.18247290734582      1.13949518267890
  H   -1.91009247067416      4.69975463837739     -1.40281132884994
  H   -2.27978596626743      4.00691575277825     -3.01869579576532
  H   -3.22683626748587      3.49735833429692     -1.59968587973052
  H   -0.73577106488709      3.36448243663699      0.23751596611420
  H   -2.12505328606464      2.23301349940737      0.17806960378706
  H   -0.47366382426030      1.61447005697303     -0.07816660135499
  H   0.92093183591201      2.48308205713996     -1.74127900301476
  H   1.37589624596915      3.13423645987723     -4.07396414179862
  H   -0.16658837943551      4.01071094585218     -4.19740461988074
  H   -0.16089630021676      2.22349861097396     -4.02309015583631
  H   0.22336955536596      5.44832182602693     -2.23742936939416
  H   1.79245473211135      3.96095939510141     -0.04328257300357
  H   0.47559979490894      7.34091834643624     -1.30372846457551
  H   1.06366652093835      9.48150276903970     -0.24050826217600
  H   2.60330259229155      9.53887838945453      1.71944824870353
  H   3.55078219393033      7.40615617343646      2.60057281601326
  H   2.96573815780806      5.25130722075146      1.53112745814554
