# Supplementary material for: Deaminative cross-coupling of amines by boryl radical β-scission
Source: Nature. 2025 Oct 15;647(8091):913–20. doi: 10.1038/s41586-025-09725-1 (PMC12657212; doi:10.1038/s41586-025-09725-1)
Supplement: Supplementary file 2 — Cartesian coordinates. [file 41586_2025_9725_MOESM2_ESM.zip › Revisions-SupplementaryMaterial/Cartesian Coordinates/TransitionsState-TS/TS-E13.xyz]

35
Coordinates from ORCA-job TS-RN
  H   2.69444777019164      1.11409439339798      6.77011797612503
  B   1.76981060855708      0.90488594659112      6.01566909342960
  H   1.49668652883034     -0.17614169176077      5.54550812086836
  N   0.97960628184077      2.08540227767442      5.56711260538751
  C   -0.31399129060701      1.72310632322402      4.96713202981495
  C   0.80652654845118      3.10117230664938      6.61535573978503
  C   1.90121252928247      3.03974477673074      4.21318615890637
  C   2.55781964850656      1.98803902029728      3.37814257039151
  C   1.01867558601202      4.02791853814180      3.48866788776294
  C   1.81920049499285      5.01203463407853      2.61181387325779
  C   0.92406766395695      6.01455278325380      1.92429370080162
  C   0.35691275000561      5.73113473865250      0.67645409611121
  C   -0.51208110767435      6.63186002206124      0.06308859576882
  C   -0.83016662437529      7.83538913363793      0.69099085586700
  C   -0.27180448324540      8.13076023541761      1.93384830134478
  C   0.59659431522632      7.22655858829917      2.54298362362762
  H   -0.85703737104205      2.61720571984268      4.62961343764362
  H   -0.14589357894696      1.05674493980162      4.11170955840533
  H   -0.93350542131717      1.19137315790161      5.70348925494462
  H   0.41300036927218      4.03986416975046      6.19539273581806
  H   0.10455800907040      2.73985398339368      7.38107524972886
  H   1.77297380014017      3.29510690723791      7.09587853051187
  H   2.61452215371247      3.53707924649296      4.88615571227303
  H   3.50097934953785      2.34193244174118      2.93404943102651
  H   1.90617568620649      1.63564566155811      2.56210372493156
  H   2.81530248103263      1.12031143506827      4.02362268686383
  H   0.41822322232987      4.62481063831882      4.19640026454307
  H   0.30065272454784      3.49405593033970      2.84275100725014
  H   2.39290631345642      4.44900088788769      1.85846560095385
  H   2.55695134018312      5.53862559087765      3.23951430760896
  H   0.60494473334133      4.79016861870230      0.17518137971522
  H   -0.94096565028985      6.39377337457646     -0.91372917715194
  H   -1.50932497445324      8.54401957735226      0.21049937008599
  H   -0.51082650605354      9.07423702576388      2.43140464208901
  H   1.03489266932031      7.46826731704588      3.51649416350821
