# Supplementary material for: Deaminative cross-coupling of amines by boryl radical β-scission
Source: Nature. 2025 Oct 15;647(8091):913–20. doi: 10.1038/s41586-025-09725-1 (PMC12657212; doi:10.1038/s41586-025-09725-1)
Supplement: Supplementary file 2 — Cartesian coordinates. [file 41586_2025_9725_MOESM2_ESM.zip › Revisions-SupplementaryMaterial/Cartesian Coordinates/TransitionsState-TS/TS-E14.xyz]

29
Coordinates from ORCA-job TS-RO
  H   1.31913625798349     -5.58017027136904     -3.32291114023239
  N   0.85080163344578     -4.69710229237420     -3.51859570099139
  B   -0.41642481054078     -4.84766804362813     -4.25932569976772
  H   -0.83007475319171     -3.87562909442127     -4.85109038611486
  H   -1.02115515541175     -5.88712610724745     -4.12627440148239
  H   1.52298096573118     -4.06995400265356     -3.95431444824262
  C   0.82200490510109     -3.94983634087055     -1.80661839522602
  C   -0.44569499440311     -4.44851705348702     -1.19240154221785
  C   2.13362804728847     -4.33891019815526     -1.17619334782124
  C   2.37032224120857     -3.71773439690697      0.21184700284754
  C   3.70243904147437     -4.11931714783978      0.79887558358719
  C   4.84777497146036     -3.34620342392198      0.57816135921087
  C   6.08712425764162     -3.74223865605441      1.07860478602590
  C   6.20133219096619     -4.92384657311790      1.80938643685842
  C   5.06811090572316     -5.70370874428086      2.03671131460871
  C   3.83128843042493     -5.30312837347007      1.53465854265610
  H   0.77218815011960     -2.88513758419857     -2.07853495018856
  H   -0.79882061117949     -3.80019372576102     -0.37533693038138
  H   -0.33448438556608     -5.47155254282089     -0.79694443932777
  H   -1.24150365263387     -4.46939423294386     -1.96542593882127
  H   2.97396856208500     -4.04751178389375     -1.83316153971668
  H   2.18457447515803     -5.43985176759060     -1.07811090598721
  H   1.55883341080798     -4.02427765596738      0.89129061414541
  H   2.31297904068273     -2.61979640500897      0.13134632386768
  H   4.76601883669013     -2.41427500132903      0.00986480714296
  H   6.96884844389850     -3.12151138821429      0.89950953683010
  H   7.17151380150769     -5.23480434788726      2.20472246335348
  H   5.14670206797956     -6.62926218781695      2.61285178763880
  H   2.94554465554835     -5.91834975676892      1.72243018774624
