# Supplementary material for: Deaminative cross-coupling of amines by boryl radical β-scission
Source: Nature. 2025 Oct 15;647(8091):913–20. doi: 10.1038/s41586-025-09725-1 (PMC12657212; doi:10.1038/s41586-025-09725-1)
Supplement: Supplementary file 2 — Cartesian coordinates. [file 41586_2025_9725_MOESM2_ESM.zip › Revisions-SupplementaryMaterial/Cartesian Coordinates/TransitionsState-TS/TS-E15.xyz]

38
Coordinates from ORCA-job TS-RP
  H   0.16414618959509     -4.90219425340304      0.32891243836842
  B   -0.43686443985443     -5.04930892518116      1.36929098248741
  H   -1.63297187987858     -4.95085280516808      1.50204473988177
  N   0.40207324587139     -5.18517128807575      2.60716566658073
  C   -0.36553339643817     -5.66646364302169      3.77580251245469
  C   1.58782773623226     -6.03737810141849      2.38911366593721
  C   1.08004888203608     -3.60113858310738      3.05364377235357
  C   1.98614360348113     -3.70483102930853      4.22787209307839
  O   3.27861903441557     -3.80066270946479      3.86424390244792
  C   4.21290942946255     -3.94023288099925      4.92127593352584
  O   1.63200753156393     -3.73160231580248      5.38692983073617
  H   1.64847188456876     -3.39592090513605      2.13878143247999
  C   -0.08108680386223     -2.66825770788592      3.25387469421663
  H   -0.85216754346878     -2.91716860307226      2.49828829136725
  H   -0.51829591808235     -2.82888961767761      4.25208032279427
  C   0.30339192425999     -1.18952523174115      3.10642642301316
  H   0.73148940009706     -1.02228637595878      2.10445887580445
  H   1.09192249491281     -0.93661876687494      3.83436485102860
  C   -0.88238105860632     -0.27819837848227      3.31569217916358
  C   -1.71540667191736      0.07127164633229      2.24702910674528
  C   -2.83806440156738      0.87249555801221      2.44797283775851
  C   -3.14687511438550      1.33652638681884      3.72592535170802
  C   -2.32591705928279      0.99356750012020      4.79934687083012
  C   -1.20416103231837      0.19224825411320      4.59367900284466
  H   0.23525045441743     -5.58762704407861      4.69185451716988
  H   -1.27382873145744     -5.06431616866690      3.88620876179754
  H   -0.65751598564073     -6.71169414474187      3.60801807918337
  H   2.21416464459975     -6.06664245273621      3.29269644698400
  H   1.26424215072636     -7.05646267013443      2.13943694483192
  H   2.17731434784739     -5.63702076311812      1.55607199896698
  H   4.15900108041343     -3.08365974841656      5.60873651173760
  H   5.20263099624382     -3.98892356306050      4.45340715057997
  H   4.01998741480986     -4.85743336750744      5.49790437902834
  H   -1.47927814868721     -0.28976768210344      1.24118354274043
  H   -3.47510673456342      1.13723643066092      1.60004843120577
  H   -4.02578378595085      1.96637603580636      3.88488055381925
  H   -2.55900416428240      1.35425621689392      5.80459660431919
  H   -0.56328353531037     -0.07352435241411      5.44028327002901
