# Supplementary material for: Deaminative cross-coupling of amines by boryl radical β-scission
Source: Nature. 2025 Oct 15;647(8091):913–20. doi: 10.1038/s41586-025-09725-1 (PMC12657212; doi:10.1038/s41586-025-09725-1)
Supplement: Supplementary file 2 — Cartesian coordinates. [file 41586_2025_9725_MOESM2_ESM.zip › Revisions-SupplementaryMaterial/Cartesian Coordinates/TransitionsState-TS/TS-E16.xyz]

33
Coordinates from ORCA-job TS-RE-4
  C   -1.69546289516902     -0.35495373191993     -0.01578653392856
  C   -0.58673736430000     -0.07431047853911     -0.80866833440805
  C   -0.07899823651906      1.22375505406795     -0.88056736041173
  C   -0.67142096882487      2.26438539021832     -0.14481563618469
  C   -1.79183367200466      1.96352637040209      0.65110814699992
  C   -2.30237922070722      0.67339078518031      0.71272666758265
  H   -0.10922173983750     -0.87225243583899     -1.38297536205366
  H   0.78579917508576      1.42796483600088     -1.51509893563448
  H   -2.27264735131553      2.76402586508131      1.22247145191841
  H   -3.18032223492268      0.46423237473181      1.32932726462611
  C   0.48306057488616      4.11805431033515     -1.44299887173392
  H   0.69436773741914      5.19641649032126     -1.41121266671586
  H   1.42876721645226      3.59366066930459     -1.67273130969972
  H   -0.21549386122484      3.93042185322023     -2.27218449438895
  C   -0.08423247216503      3.61464323011839     -0.14436465582521
  H   -0.72180167775040      4.34354267124562      0.37491828123587
  H   2.45284183886751      1.51554919333415      0.84080583156130
  H   3.30428984847635      3.17852213952399     -0.20966876853956
  B   2.46900874312178      2.67754650297767      0.50974411893214
  C   1.76599886164163      4.96219913505276      1.20195140704643
  C   0.82378535909982      3.15269514544854      2.31207530178631
  C   2.39820997081551      4.98606665453612      2.59953601099836
  H   0.86594954880123      5.60092995867383      1.17290403733438
  H   2.44474202076730      5.27968130421860      0.40167394178470
  C   1.80136640811136      3.75696441599671      3.32287754278301
  H   0.72805968568212      2.06177144737942      2.36231531318534
  H   -0.18058275055617      3.59252908180092      2.43632951023027
  H   3.49152952145572      4.90317928104702      2.52822824299194
  H   2.17284593131140      5.93099868944984      3.11562300150516
  H   2.58950530504350      3.03244307046434      3.57072428900334
  H   1.28931173009617      4.02199770303983      4.25951188701080
  N   1.35202935045139      3.55339810102456      0.98682108757967
  H   -2.09420894228915     -1.37131051789821      0.03287249342828
