# Supplementary material for: Deaminative cross-coupling of amines by boryl radical β-scission
Source: Nature. 2025 Oct 15;647(8091):913–20. doi: 10.1038/s41586-025-09725-1 (PMC12657212; doi:10.1038/s41586-025-09725-1)
Supplement: Supplementary file 2 — Cartesian coordinates. [file 41586_2025_9725_MOESM2_ESM.zip › Revisions-SupplementaryMaterial/Cartesian Coordinates/TransitionsState-TS/TS-E16_rotatedconformer.xyz]

33
Coordinates from ORCA-job TS-RE-5
  H   1.02212740272485     -0.36027637586630     -1.06748153733526
  B   2.04866889177096      0.27003800986035     -0.92852060637212
  H   3.10653149373720     -0.21139284964866     -0.59117525435171
  C   1.15236394526010      2.32716589127336      0.62765163893280
  C   1.83091109568664      1.54082954250347      1.71242473684210
  C   1.12289759789013      3.80336960737328      0.76027701746041
  C   2.19075808168014      4.53893267709640      1.31213582942075
  C   2.15747362727770      5.92865960581639      1.36899953174326
  C   1.04867191862286      6.63137316826455      0.89540688319559
  C   -0.03696008954846      5.92176204687343      0.38131093719617
  C   -0.00011907178698      4.53255784388879      0.31967759253475
  H   0.14743320469632      1.93312598549107      0.42643026010518
  H   1.25993479469244      1.61091159930731      2.65011151642424
  H   2.85712528586594      1.88383610341101      1.91396724779123
  H   1.88356845816024      0.47817482875996      1.41756406009221
  H   3.06150375383158      4.01783262156153      1.71708267988918
  H   3.00452156802332      6.46969842996817      1.79861121275587
  H   -0.92504062034031      6.45485580281154      0.03225280718277
  H   -0.86969655199525      3.99080178772585     -0.06463907404385
  C   3.24050215665557      2.47007273267323     -1.05723753605271
  C   1.03998708702012      2.27584095310378     -2.01289834505012
  C   3.05141908886005      3.50998008769839     -2.15720591748776
  H   3.98862211906154      1.71873415748543     -1.33783659426546
  H   3.54865175647551      2.90888313400622     -0.10087660667481
  C   1.98966728377036      2.86557894593292     -3.04596132323761
  H   0.38868897226561      3.07235965912392     -1.62673147027965
  H   0.41488110400572      1.45459472403790     -2.38143696592610
  H   2.66892845396379      4.45245042763442     -1.73155214861411
  H   3.99224007281613      3.73343372457688     -2.68000220790247
  H   1.48418160725094      3.57729733091641     -3.71440819135589
  H   2.43112404107040      2.06661460694548     -3.66294859478487
  N   1.91972829723563      1.76914793345152     -0.91305367012148
  H   1.02414636329919      7.72253745594196      0.94433462228946
