# Supplementary material for: Deaminative cross-coupling of amines by boryl radical β-scission
Source: Nature. 2025 Oct 15;647(8091):913–20. doi: 10.1038/s41586-025-09725-1 (PMC12657212; doi:10.1038/s41586-025-09725-1)
Supplement: Supplementary file 2 — Cartesian coordinates. [file 41586_2025_9725_MOESM2_ESM.zip › Revisions-SupplementaryMaterial/Cartesian Coordinates/TransitionsState-TS/TS-E17.xyz]

29
Coordinates from ORCA-job TS-RAA
  H   2.53672009179438      2.73115766203914     -1.36359338227231
  B   2.84824807984089      1.77189543537588     -0.69184336825165
  H   2.12606454798702      0.82524462961161     -0.47370775393374
  N   4.12688197186957      1.85203340845050      0.05144926756905
  C   4.63237945309689      0.55238151657658      0.51588086763109
  C   5.18026357152902      2.59931348146954     -0.64971790452981
  C   3.92291239031336      2.88363440813628      1.64575751630546
  C   5.03926153664319      2.78766675236728      2.65973896096922
  C   4.71852742168563      3.69319438660887      3.86452678698215
  C   3.35089599469444      3.36007480680631      4.46422576650810
  C   2.24256126076117      3.40080108986114      3.40845898898566
  C   2.58492332694571      2.50430737720404      2.21233467908673
  H   5.54176783935076      0.67948581448239      1.12089388935490
  H   3.86319967818736      0.05256679476711      1.11738934681994
  H   4.86948218206437     -0.08868854829641     -0.34543361325736
  H   6.02008100764475      2.81879846022680      0.02795241994631
  H   5.55773104620121      2.01382485380741     -1.50095657277783
  H   4.76639623680579      3.54013990109568     -1.03160122089360
  H   3.89345978794629      3.86845410765237      1.15541615086236
  H   6.01472347997791      3.06961591119682      2.23052105403502
  H   5.13162397214133      1.74862016877607      3.02267252575854
  H   5.50893680761924      3.59729564768160      4.62698129740775
  H   4.72881669599307      4.74739725354266      3.53519424703476
  H   3.11985041101401      4.05219580430027      5.28992314080720
  H   3.38871604157199      2.34926085739021      4.90958287055373
  H   1.27990992941708      3.09511719225586      3.84926083031469
  H   2.10869530061019      4.43920312069584      3.05656263549582
  H   2.60847711315840      1.45065793972083      2.54931281897701
  H   1.81203863313486      2.56909868619718      1.42635787451078
