# Supplementary material for: Deaminative cross-coupling of amines by boryl radical β-scission
Source: Nature. 2025 Oct 15;647(8091):913–20. doi: 10.1038/s41586-025-09725-1 (PMC12657212; doi:10.1038/s41586-025-09725-1)
Supplement: Supplementary file 2 — Cartesian coordinates. [file 41586_2025_9725_MOESM2_ESM.zip › Revisions-SupplementaryMaterial/Cartesian Coordinates/TransitionsState-TS/TS-E4.xyz]

23
Coordinates from ORCA-job TS-RA
  H   -0.12832273282319     -1.53978565855203      0.73739086716813
  N   0.27461197662085     -0.94587642978964      0.01220418054053
  B   -0.57255110671115      0.22970710887268     -0.32927171306449
  H   -0.35430518478415      0.76541002992749     -1.39268680570406
  H   -1.27826117073870      0.67460019450976      0.54635812696125
  H   0.48891725828313     -1.54705439121591     -0.78244221939052
  C   1.92035515138043     -0.68972593965619      0.65954799560015
  C   1.76052077633890      0.34127001268626      1.73828687776786
  C   2.43759579549922     -2.03456504417036      0.98376314472978
  C   2.20053753129343     -2.65290079024945      2.22549376276419
  C   2.60960570793633     -3.96270789314984      2.46083509140844
  C   3.26248495807739     -4.69001146322654      1.46504243212944
  C   3.50377601484078     -4.09277626398238      0.22703680887475
  C   3.09422005018747     -2.78451433648230     -0.01038723838567
  H   2.40160477536480     -0.27231257395372     -0.23481553626802
  H   2.74013598310958      0.71150949068446      2.07521432902690
  H   1.22078336456638     -0.04498569074478      2.61657448998141
  H   1.18296733371039      1.19500415218534      1.34364242157228
  H   1.69910590870880     -2.10050856483019      3.02427755662483
  H   2.41974030687047     -4.42003733276841      3.43530061317019
  H   3.58519208695086     -5.71651613710453      1.65421237100285
  H   4.01983362358545     -4.65036006375139     -0.55876500198658
  H   3.29728082173252     -2.32157349523831     -0.98154960452364
