# Supplementary material for: Deaminative cross-coupling of amines by boryl radical β-scission
Source: Nature. 2025 Oct 15;647(8091):913–20. doi: 10.1038/s41586-025-09725-1 (PMC12657212; doi:10.1038/s41586-025-09725-1)
Supplement: Supplementary file 2 — Cartesian coordinates. [file 41586_2025_9725_MOESM2_ESM.zip › Revisions-SupplementaryMaterial/Cartesian Coordinates/TransitionsState-TS/TS-E5.xyz]

23
Coordinates from ORCA-job TS-RU
  C   1.45232958874783      0.94207882509227      1.84705318781088
  C   0.89081678964742      0.89969606251784      0.45519963481798
  C   2.21457988721979     -0.53982808826369     -0.50431440396992
  C   2.00800552194264     -0.58184290756824     -1.85769624054715
  C   -0.44454165819961      0.37039182165402      0.20036637309116
  C   -1.12118133095147     -0.44945150471332      1.12422074615695
  C   -2.37534832437428     -0.97753051078772      0.82986078703511
  C   -2.98726909923107     -0.70573837493699     -0.39387199252423
  C   -2.33047432181745      0.10414311328315     -1.32332198848530
  C   -1.07925030571733      0.63330849433620     -1.03051735600947
  H   2.47128469358339      1.35494206685375      1.85326641599921
  H   0.83346628716351      1.57841060470017      2.50460018391632
  H   1.49638847223688     -0.05572212032505      2.31220402615586
  H   1.16771950126016      1.74447536959298     -0.18409318992180
  H   3.10231575815325     -0.03385781336484     -0.11180851713770
  H   1.80657313516411     -1.33583839708872      0.12649615404011
  H   2.54849601910470      0.08293984832253     -2.53769315728591
  H   1.23312578174125     -1.21767775925456     -2.29448217976519
  H   -0.66272353187443     -0.67422694235668      2.09036237204643
  H   -2.88193245251648     -1.60771541252613      1.56565905655724
  H   -3.97192983283598     -1.12087675486252     -0.62236404714010
  H   -2.80131375760112      0.32524844627378     -2.28484028818465
  H   -0.56920684084570      1.26446191342177     -1.76428555665583
