# Supplementary material for: Deaminative cross-coupling of amines by boryl radical β-scission
Source: Nature. 2025 Oct 15;647(8091):913–20. doi: 10.1038/s41586-025-09725-1 (PMC12657212; doi:10.1038/s41586-025-09725-1)
Supplement: Supplementary file 2 — Cartesian coordinates. [file 41586_2025_9725_MOESM2_ESM.zip › Revisions-SupplementaryMaterial/Cartesian Coordinates/TransitionsState-TS/TS-E7.xyz]

29
Coordinates from ORCA-job TS-RV
  C   -0.84391861845504      2.24530629050794      0.02558935509501
  C   -0.33013970230777      0.98875163438830     -0.62166354926141
  C   -1.80951827649946     -0.54941996962915     -0.12649217902096
  C   -1.31222741987881     -1.67195984344081     -1.01320699726325
  C   -1.53536824287393     -0.75140358223681      1.34860728720934
  C   -2.97670561886622      0.10487355996551     -0.49511826139024
  C   0.98385625947966      0.47568862890767     -0.24439252251078
  C   1.74151590023867     -0.28933945460117     -1.15699692213436
  C   2.98273006297762     -0.81084017085339     -0.81055088833667
  C   3.51167745642695     -0.58295141200760      0.46147466269723
  C   2.78571443920688      0.18094033605987      1.37631356238992
  C   1.54371316616022      0.70434454689681      1.03047996097761
  H   -0.13826174581561      3.08054631541281     -0.12557860567475
  H   -0.98431302494434      2.13481633529625      1.11273770518738
  H   -1.81218948216065      2.53888786439264     -0.40201245947798
  H   -0.51934148623173      0.93301214304933     -1.69956474788860
  H   -0.25298429452456     -1.90231771063361     -0.82979758587960
  H   -1.44030113528021     -1.43776554201966     -2.08082883197593
  H   -1.88705719859415     -2.58894668103599     -0.80188630778667
  H   -0.47022652543114     -0.94260042936425      1.54583471143669
  H   -1.85282379707719      0.11501437254505      1.94799232289744
  H   -2.09821640707412     -1.62730418627582      1.71188121785451
  H   -3.33288122768112      0.08589003383933     -1.52949025901197
  H   -3.52114979423163      0.73815312173605      0.21073371874585
  H   1.34352155631158     -0.46132181864783     -2.16129072988256
  H   3.54739175982506     -1.39583557306922     -1.54127488603020
  H   4.48746491506907     -0.99160311645701      0.73501594495699
  H   3.19415299426406      0.37392991582956      2.37183174005481
  H   0.99605546796794      1.30354440144519      1.76176354402313
