# Supplementary material for: Deaminative cross-coupling of amines by boryl radical β-scission
Source: Nature. 2025 Oct 15;647(8091):913–20. doi: 10.1038/s41586-025-09725-1 (PMC12657212; doi:10.1038/s41586-025-09725-1)
Supplement: Supplementary file 2 — Cartesian coordinates. [file 41586_2025_9725_MOESM2_ESM.zip › Revisions-SupplementaryMaterial/Cartesian Coordinates/TransitionsState-TS/TS-E8.xyz]

33
Coordinates from ORCA-job TS-RW
  C   0.41452030389671     -0.09572302610028     -2.18666797002533
  C   -0.34539314976826      0.61826434579952     -1.10478281618509
  C   1.00006566779867      0.80033678196474      0.61976867376815
  C   2.27926265302182      1.32762923085830     -0.05441117355689
  C   3.22213287747458      0.11607013775254     -0.12448201433526
  C   2.76598469461800     -0.77857516152668      1.03352250430900
  C   1.23703978642855     -0.66223527716679      0.99641464800217
  C   0.27662178442359      1.62886094439286      1.46019224009849
  C   -1.56385696839622      0.01050770383525     -0.56774602352522
  C   -1.81864416541729     -1.37143910215166     -0.65159679496543
  C   -2.96280892900486     -1.92822849962177     -0.08463160942766
  C   -3.88785743441656     -1.12113361531276      0.57563776157336
  C   -3.66019714389206      0.25459058616065      0.65718426829027
  C   -2.51767778000931      0.80981278611736      0.09385536044334
  H   0.77297911848185     -1.08894186274282     -1.87249587337176
  H   -0.23188167337855     -0.25669362618488     -3.06807416201558
  H   1.28543148095238      0.48217535311521     -2.52475349741279
  H   -0.42268655343393      1.70110607368801     -1.25155806665818
  H   2.71740289452087      2.11315120454176      0.58162786335644
  H   2.10248838734311      1.78998938244360     -1.03724094171138
  H   3.08854938788392     -0.41957979717970     -1.07878273531246
  H   4.28394491404442      0.39833791431777     -0.06238481021829
  H   3.12318814849682     -1.81615319061517      0.94691061715269
  H   3.14775466719810     -0.37781596923476      1.98799709908057
  H   0.75299622558421     -0.92381110514256      1.94809412574414
  H   0.83228727370922     -1.35376320154964      0.23974292387118
  H   -0.46654785591577      1.22544324306366      2.15293353809210
  H   0.34487399021849      2.71811571915327      1.37441520877799
  H   -1.11646220741624     -2.02470339302347     -1.17509882659899
  H   -3.13516219739832     -3.00482690518513     -0.16429705657418
  H   -4.78611571366201     -1.55899325771946      1.01785855897531
  H   -4.38383759702188      0.89959455684691      1.16260604408625
  H   -2.34831488696401      1.88842103640613      0.16007293627306
