# Supplementary material for: Deaminative cross-coupling of amines by boryl radical β-scission
Source: Nature. 2025 Oct 15;647(8091):913–20. doi: 10.1038/s41586-025-09725-1 (PMC12657212; doi:10.1038/s41586-025-09725-1)
Supplement: Supplementary file 2 — Cartesian coordinates. [file 41586_2025_9725_MOESM2_ESM.zip › Revisions-SupplementaryMaterial/Cartesian Coordinates/TransitionsState-TS/TS-E9.xyz]

25
Coordinates from ORCA-job TS-RY
  B   -3.25884729648363      0.49789290856384      0.26863280455683
  N   -2.00652898483175     -0.02160203695047      0.41155884180029
  C   -1.65822272617258     -1.39931536273532      0.51772494228688
  C   -0.32884449580294      1.15601515401052      0.33489427386650
  C   -0.26859053018219      1.52946539610488      1.79233905031087
  C   0.73995722899424      0.46207729614127     -0.28368002597088
  C   0.80646873090667      0.33691904460773     -1.71563513427161
  C   1.80604380278251     -0.37805111608980     -2.34288991160021
  C   2.81589190331161     -1.03147352839551     -1.60406186119508
  C   2.76886078825286     -0.93600210700473     -0.20111444203811
  C   1.77360982147350     -0.22417649633269      0.44513108737738
  H   -4.27021711503385     -0.21528395142496      0.24540333243287
  H   -3.41317190467428      1.71666683140613      0.15820654580583
  H   -0.94661765827885     -1.69933541947932     -0.27562846410878
  H   -1.14551180120451     -1.62650094523599      1.47559823776166
  H   -2.53955564362576     -2.07031854080613      0.45150511823421
  H   -0.86400516933340      1.86519623921614     -0.30440586453925
  H   -0.18929675043760      0.63731225926514      2.43581949648640
  H   -1.18200127916445      2.06213324368914      2.09191635691625
  H   0.60280287591065      2.17418666580498      2.01676889120014
  H   0.02646142792310      0.82200733912881     -2.31247601513187
  H   1.81130372018809     -0.44142493437377     -3.43753105743632
  H   3.60505969453961     -1.59846291126849     -2.10554284725726
  H   3.53784116032487     -1.43720294784858      0.39907806749140
  H   1.77731021061810     -0.18072205999283      1.53838858702186
