# Supplementary material for: Deaminative cross-coupling of amines by boryl radical β-scission
Source: Nature. 2025 Oct 15;647(8091):913–20. doi: 10.1038/s41586-025-09725-1 (PMC12657212; doi:10.1038/s41586-025-09725-1)
Supplement: Supplementary file 2 — Cartesian coordinates. [file 41586_2025_9725_MOESM2_ESM.zip › Revisions-SupplementaryMaterial/Thermo.xlsx]

## Sheet: Legend
E	Energy in Hartree
H	Enthalpy in Hartree
G	Gibbs Free Energy in Hartree
SPC	Energy of Single Point Calculation with larger basis set

## Sheet: Radical (R)
Level of theory:	ωB97X-D3/def2TZVP // ωB97X-D3/def2SVP
Species	E	H	G	SPC
R-E1	-404.835	-404.62	-404.664	-405.262
R-E2	-420.822	-420.619	-420.661	-421.273
R-E3	-440.631	-440.441	-440.483	-441.111
R-E4	-391.835	-391.626	-391.669	-392.249
R-E5	-388.453	-388.242	-388.285	-388.86
R-E6	-763.623	-763.434	-763.476	-764.147
R-E7	-467.007	-466.737	-466.785	-467.495
R-E8	-470.369	-470.101	-470.148	-470.865
R-E9	-430.55	-430.328	-430.374	-431.007
R-E10	-470.368	-470.1	-470.147	-470.864
Level of theory:	ωB97X-D3/def2TZVP /SMD(EtOAc) // ωB97X-D3/def2SVP
Species	E	H	G	SPC
R-E10	-470.369	-470.101	-470.148	-470.886
R-E11	-546.44	-546.16	-546.214	-547.042
R-E12	-547.692	-547.389	-547.442	-548.295
R-E13	-548.922	-548.594	-548.647	-549.524
R-E14	-470.39	-470.12	-470.17	-470.914
R-E15	-737.292	-736.945	-737.006	-738.114
R-E16	-547.723	-547.418	-547.467	-548.32
R-E16_rotatedconformer	-547.72	-547.414	-547.463	-548.316
R-E17	-395.455	-395.175	-395.219	-395.89
Species: 4OMe-R-E10
Level of theory:	Functional/def2TZVP /SMD(Benzene) // Functional/def2SVP
Functional	E	H	G	SPC
ωB97X-D3	-584.778	-584.475	-584.527	-585.423
ωB97XM-V	-584.639	-584.338	-584.39	-585.311
B3LYP	-584.542	-584.243	-584.296	-585.205
CAM-B3LYP	-584.594	-584.291	-584.343	-585.258
B3LYP-D3BJ	-584.607	-584.307	-584.36	-585.27
M06-2X	-584.652	-584.349	-584.401	-585.328
Species: 4OMe-R-E10
Level of theory:	Functional/def2TZVP /SMD(EtOAc) // Functional/def2SVP
Functional	E	H	G	SPC
ωB97X-D3	-584.778	-584.475	-584.527	-585.427
ωB97XM-V	-584.639	-584.338	-584.39	-585.315
B3LYP	-584.542	-584.243	-584.296	-585.209
CAM-B3LYP	-584.594	-584.291	-584.343	-585.263
B3LYP-D3BJ	-584.607	-584.307	-584.36	-585.274
M06-2X	-584.652	-584.349	-584.401	-585.332

## Sheet: Transition State (TS)
Level of theory:	ωB97X-D3/def2TZVP // ωB97X-D3/def2SVP
Species	E	H	G	SPC
TS-E1	-404.817	-404.606	-404.649	-405.246
TS-E4	-391.826	-391.619	-391.662	-392.24
TS-E5	-388.412	-388.204	-388.247	-388.822
TS-E7	-466.971	-466.703	-466.751	-467.461
TS-E8	-544.315	-544.009	-544.058	-544.883
TS-E9	-430.535	-430.315	-430.361	-430.993
TS-E10	-470.357	-470.091	-470.138	-470.853
Level of theory:	ωB97X-D3/def2TZVP /SMD(EtOAc) // ωB97X-D3/def2SVP
Species	E	H	G	SPC
TS-E10	-470.357	-470.091	-470.138	-470.87
TS-E11	-546.431	-546.153	-546.206	-547.028
TS-E12	-547.684	-547.383	-547.436	-548.282
TS-E13	-548.902	-548.577	-548.631	-549.5
TS-E14	-470.372	-470.106	-470.155	-470.89
TS-E15	-737.28	-736.936	-736.997	-738.098
TS-E16	-547.713	-547.41	-547.459	-548.306
TS-E16_rotatedconformer	-547.709	-547.406	-547.455	-548.302
TS-E17	-395.433	-395.156	-395.2	-395.864
Species: 4OMe-TS-E10
Level of theory:	Functional/def2TZVP /SMD(Benzene) // Functional/def2SVP
Functional	E	H	G	SPC
ωB97X-D3	-584.765	-584.464	-584.517	-585.407
ωB97XM-V	-584.628	-584.329	-584.382	-585.296
B3LYP	-584.539	-584.242	-584.294	-585.2
CAM-B3LYP	-584.584	-584.283	-584.336	-585.246
B3LYP-D3BJ	-584.603	-584.305	-584.358	-585.264
M06-2X	-584.64	-584.34	-584.392	-585.313
Species: 4OMe-TS-E10
Level of theory:	Functional/def2TZVP /SMD(EtOAc) // Functional/def2SVP
Functional	E	H	G	SPC
ωB97X-D3	-584.765	-584.464	-584.517	-585.41
ωB97XM-V	-584.628	-584.329	-584.382	-585.3
B3LYP	-584.539	-584.242	-584.294	-585.204
CAM-B3LYP	-584.584	-584.283	-584.336	-585.249
B3LYP-D3BJ	-584.603	-584.305	-584.358	-585.267
M06-2X	-584.64	-584.34	-584.392	-585.316

## Sheet: Radical Product (P1)
Level of theory:	ωB97X-D3/def2TZVP // ωB97X-D3/def2SVP
Species	E	H	G	SPC
P1-E1	-309.922	-309.77	-309.807	-310.247
P1-E3	-309.922	-309.77	-309.807	-310.247
P1-E4	-309.922	-309.77	-309.807	-310.247
P1-E5	-309.922	-309.77	-309.807	-310.247
P1-E6	-309.922	-309.77	-309.807	-310.247
P1-E7	-309.922	-309.77	-309.807	-310.247
P1-E8	-309.922	-309.77	-309.807	-310.247
P1-E9	-309.922	-309.77	-309.807	-310.247
P1-E10	-309.922	-309.77	-309.807	-310.247
P1-E3,E6 (Cation)	-309.673	-309.518	-309.555	-309.999
Level of theory:	ωB97X-D3/def2TZVP /SMD(EtOAc) // ωB97X-D3/def2SVP
Species	E	H	G	SPC
P1-E10	-309.922	-309.77	-309.807	-310.257
P1-E11	-385.998	-385.834	-385.876	-386.417
P1-E12	-387.258	-387.07	-387.112	-387.677
P1-E13	-388.457	-388.245	-388.29	-388.875
P1-E14	-388.457	-388.245	-388.29	-388.875
P1-E15	-576.839	-576.607	-576.657	-577.48
P1-E16	-309.922	-309.77	-309.807	-310.257
P1-E17	-234.99	-234.826	-234.859	-235.241
Species: 4OMe-P1-E10
Level of theory:	Functional/def2TZVP /SMD(Benzene) // Functional/def2SVP
Functional	E	H	G	SPC
ωB97X-D3	-424.331	-424.143	-424.186	-424.797
ωB97XM-V	-424.252	-424.065	-424.107	-424.735
B3LYP	-424.183	-423.997	-424.04	-424.662
CAM-B3LYP	-424.214	-424.026	-424.069	-424.693
B3LYP-D3BJ	-424.218	-424.032	-424.075	-424.697
M06-2X	-424.244	-424.057	-424.099	-424.731
Species: 4OMe-P1-E10
Level of theory:	Functional/def2TZVP /SMD(EtOAc) // Functional/def2SVP
Functional	E	H	G	SPC
ωB97X-D3	-424.331	-424.143	-424.186	-424.798
ωB97XM-V	-424.252	-424.065	-424.107	-424.735
B3LYP	-424.183	-423.997	-424.04	-424.662
CAM-B3LYP	-424.214	-424.026	-424.069	-424.694
B3LYP-D3BJ	-424.218	-424.032	-424.075	-424.697
M06-2X	-424.244	-424.057	-424.099	-424.731

## Sheet: By-Product (P2)
Level of theory:	ωB97X-D3/def2TZVP // ωB97X-D3/def2SVP
Species	E	H	G	SPC
P2-E1	-94.8781	-94.8198	-94.8425	-94.9843
P2-E2	-110.835	-110.788	-110.811	-110.963
P2-E3	-130.616	-130.583	-130.605	-130.772
P2-E3 (Radical)	-130.95	-130.919	-130.942	-131.11
P2-E4	-81.9549	-81.9026	-81.9257	-82.0482
P2-E5	-78.5042	-78.449	-78.471	-78.5915
P2-E6	-453.598	-453.567	-453.591	-453.804
P2-E6 (Radical)	-453.92	-453.891	-453.915	-454.127
P2-E7	-157.068	-156.954	-156.984	-157.237
P2-E8	-234.414	-234.262	-234.294	-234.661
P2-E9	-120.592	-120.527	-120.554	-120.732
P2-E10	-160.491	-160.38	-160.41	-160.665
Level of theory:	ωB97X-D3/def2TZVP /SMD(EtOAc) // ωB97X-D3/def2SVP
Species	E	H	G	SPC
P2-E10	-160.491	-160.38	-160.41	-160.668
P2-E11	-160.491	-160.38	-160.41	-160.668
P2-E12	-160.491	-160.38	-160.41	-160.668
P2-E13	-160.491	-160.38	-160.41	-160.668
P2-E14	-81.9549	-81.9026	-81.9257	-82.0512
P2-E15	-160.491	-160.38	-160.41	-160.668
P2-E16	-237.843	-237.693	-237.726	-238.1
P2-E17	-160.491	-160.38	-160.41	-160.668
Species: 4OMe-P2-E10
Level of theory:	Functional/def2TZVP /SMD(Benzene) // Functional/def2SVP
Functional	E	H	G	SPC
ωB97X-D3	-160.491	-160.38	-160.41	-160.668
ωB97XM-V	-160.429	-160.318	-160.348	-160.614
B3LYP	-160.423	-160.313	-160.342	-160.607
CAM-B3LYP	-160.435	-160.323	-160.353	-160.619
B3LYP-D3BJ	-160.436	-160.325	-160.355	-160.62
M06-2X	-160.443	-160.331	-160.361	-160.63
Species: 4OMe-P2-E10
Level of theory:	Functional/def2TZVP /SMD(EtOAc) // Functional/def2SVP
Functional	E	H	G	SPC
ωB97X-D3	-160.491	-160.38	-160.41	-160.668
ωB97XM-V	-160.429	-160.318	-160.348	-160.615
B3LYP	-160.423	-160.313	-160.342	-160.607
CAM-B3LYP	-160.435	-160.323	-160.353	-160.619
B3LYP-D3BJ	-160.436	-160.325	-160.355	-160.62
M06-2X	-160.443	-160.331	-160.361	-160.63
